# Supplementary material for: Exploring the Complete Chloroplast Genome of Pyrola decorata Andres: Structure, Variability, Phylogenetic Relationship
Source: Curr Issues Mol Biol. 2025 Aug 26;47(9):688. doi: 10.3390/cimb47090688 (PMC12468417; doi:10.3390/cimb47090688)
Supplement: Supplementary file 1 [file cimb-47-00688-s001.zip]

Archive with 2 entries (2 files):
- cimb-3744902-Supporting material-Figure S1-2.pdf
- cimb-3744902-Supporting material-Table S1-6.xls
