# Supplementary material for: Exploring the Complete Chloroplast Genome of Pyrola decorata Andres: Structure, Variability, Phylogenetic Relationship
Source: Curr Issues Mol Biol. 2025 Aug 26;47(9):688. doi: 10.3390/cimb47090688 (PMC12468417; doi:10.3390/cimb47090688)
Supplement: Supplementary file 1 [file cimb-47-00688-s001.zip › cimb-3744902-Supporting material-Table S1-6.xls]

## Sheet: Table S1
Table S1 The species name, NCBI numberof all species involved in the study.
NO.	Species	GenBank
1	Chimaphila japonica	MG461316
2	Pyrola rotundifolia	KU833271
3	Pyrola atropurpurea	NC088559
4	Pyrola decorata	PV200167
5	Gaultheria griffithiana	NC057623
6	Gaultheria fragrantissima	NC059849
7	Gaultheria nummularioides	NC062667
8	Vaccinium microcarpum	NC081497
9	Vaccinium oxycoccos	NC081496
10	Vaccinium floribundum	NC073583
11	Vaccinium myrtillus	NC068715
12	Vaccinium japonicum	MW006668
13	Agapetes malipoensis	NC058759
14	Vaccinium supracostatum	PQ036140
15	Vaccinium bracteatum	PQ284534
16	Vaccinium henryi	PP788841
17	Vaccinium oldhamii	NC042713
18	Vaccinium angustifolium	NC068713
19	Vaccinium uliginosum	LC521968
20	Vaccinium corymbosum	NC068711
21	Vaccinium virgatum	NC068712
22	Rhododendron latoucheae	NC063094
23	Rhododendron farrerae	NC082049
24	Rhododendron micranthum	MT239365
25	Rhododendron datiandingense	NC057644
26	Rhododendron kawakamii	NC058233
27	Rhododendron concinnum	MT239366
28	Rhododendron anthopogonoides	NC069024
29	Rhododendron capitatum	NC067871
30	Rhododendron molle	MZ073672
31	Rhododendron calophytum	NC061396
32	Rhododendron delavayi	MN711645
33	Rhododendron przewalskii	NC069023
34	Rhododendron platypodum	NC053746
35	Rhododendron oreodoxa	OL639014
36	Rhododendron griersonianum	NC050162
37	Rhododendron williamsianum	NC088748
38	Rhododendron henanense	MT239363
39	Rhododendron purdomii	NC086505
40	Actinidia kolomikta	KY100980
41	Actinidia tetramera	NC031187

## Sheet: Table S2
	Table S2 Codon preference analysis statistics data.
	Amino acid	Codon type	Number of codons	RSCU value	Percentage of codons encoding amino acids	Number of synonymous codons	Total frequency	Expected frequency of each codon	χ²value	Degrees of freedom (df)	p-value
1	Phe	UUU	509	1.4	5.29532	2	728	364	115.522	1	<0.001
		UUC	219	0.6
2	Leu	UUA	489	2.06	10.3506	6	1423	237.167	545.675	5	<0.001
		UUG	299	1.26
		CUU	284	1.2
		CUC	83	0.35
		CUA	186	0.78
		CUG	82	0.35
3	Ile	AUU	578	1.47	8.57579	3	1179	393	171.372	2	<0.001
		AUC	211	0.54
		AUA	390	0.99
4	Met	AUG	293	1	2.13122
5	Val	GUU	280	1.45	5.60081	4	770	192.5	173.823	3	<0.001
		GUC	89	0.46
		GUA	287	1.49
		GUG	114	0.59
6	Ser	UCU	285	1.85	6.7137	6	923	153.833	236.352	5	<0.001
		UCC	128	0.83
		UCA	161	1.05
		UCG	78	0.51
		AGU	213	1.38
		AGC	58	0.38
7	Pro	CCU	247	1.71	4.20425	4	578	144.5	144.408	3	<0.001
		CCC	101	0.7
		CCA	173	1.2
		CCG	57	0.39
8	Thr	ACU	312	1.78	5.1062	4	702	175.5	197.704	3	<0.001
		ACC	124	0.71
		ACA	203	1.16
		ACG	63	0.36
9	Ala	GCU	391	1.81	6.28455	4	864	216	250.194	3	<0.001
		GCC	126	0.58
		GCA	250	1.16
		GCG	97	0.45
10	Tyr	UAU	422	1.65	3.73145	2	513	256.5	213.569	1	<0.001
		UAC	91	0.35
11	TER	UAA	26	1.86	0.305499	3	42	14	15.5714	2	<0.001
		UAG	7	0.5
		UGA	9	0.64
12	His	CAU	272	1.55	2.56037	2	352	176	104.727	1	<0.001
		CAC	80	0.45
13	Gln	CAA	421	1.6	3.82601	2	526	263	189.84	1	<0.001
		CAG	105	0.4
14	Asn	AAU	487	1.52	4.64795	2	639	319.5	175.626	1	<0.001
		AAC	152	0.48
15	Lys	AAA	596	1.59	5.46989	2	752	376	257.447	1	<0.001
		AAG	156	0.41
16	Asp	GAU	396	1.58	3.65144	2	502	251	167.53	1	<0.001
		GAC	106	0.42
17	Glu	GAA	546	1.57	5.06983	2	697	348.5	223.852	1	<0.001
		GAG	151	0.43
18	Cys	UGU	120	1.55	1.12744	2	155	77.5	46.6129	1	<0.001
		UGC	35	0.45
19	Trp	UGG	241	1	1.75298
20	Arg	CGU	225	1.58	6.20454	6	853	142.167	306.829	5	<0.001
		CGC	58	0.41
		CGA	208	1.46
		CGG	44	0.31
		AGA	246	1.73
		AGG	72	0.51
21	Gly	GGU	335	1.32	7.39017	4	1016	254	207.126	3	<0.001
		GGC	126	0.5
		GGA	397	1.56
		GGG	158	0.62
T3s	C3s	A3s	G3s	GC3s	ENc	CAI	CBI	FOP
0.4783	0.1596	0.4428	0.1621	0.248	48.05	0.168	-0.095	0.357

## Sheet: Table S3
Table S3 Interspersed repeat sequence statistics data and distribution.
#Id	LengthI	StartI	Type	LengthII	StartII	Hamming distance	E-value
1	28074	112150	P	28074	151925	0	0
2	1907	19976	F	1907	21628	0	0
3	1398	126870	F	1398	130086	-1	0
4	1398	126870	P	1398	160665	-1	0
5	1398	130086	P	1398	163881	-1	0
6	1345	126923	F	1345	130139	0	0
7	1345	126923	P	1345	160665	0	0
8	1345	130139	P	1345	163881	0	0
9	1345	160665	F	1345	163881	0	0
10	1336	20892	F	1336	55393	-2	0
11	908	129524	F	908	131491	-1	0
12	908	129524	P	908	159750	-1	0
13	908	131491	P	908	161717	-1	0
14	888	21340	F	888	55841	-1	0
15	808	21420	F	808	55921	0	0
16	710	159550	F	710	161517	-1	0
17	649	4818	P	649	131799	0	0
18	649	4818	F	649	159701	0	0
19	605	58690	F	605	60073	-2	0
20	600	19976	F	600	56129	0	0
21	581	7258	P	581	21169	-3	0
22	581	7258	P	581	22821	-3	0
23	572	7267	P	572	21169	-2	0
24	572	7267	P	572	22821	-2	0
25	559	4818	P	559	129922	-1	0
26	559	4818	F	559	161668	-1	0
27	546	126870	F	546	132053	-2	0
28	546	126870	P	546	159550	-2	0
29	546	132053	P	546	164733	-2	0
30	546	159550	F	546	164733	-2	0
31	543	22992	F	543	55841	-1	0
32	542	58601	F	542	59984	-2	0
33	535	6789	P	535	127119	-2	0
34	535	6789	P	535	130335	-2	0
35	535	6789	F	535	161279	-2	0
36	535	6789	F	535	164495	-2	0
37	527	22544	F	527	55393	-1	0
38	518	58777	F	518	60160	-1	0
39	514	7325	P	514	21169	-1	0
40	514	7325	P	514	22821	-1	0
41	514	7325	P	514	55670	-3	0
42	513	57162	F	513	136160	-3	0
43	513	57162	P	513	155476	-3	0
44	510	4867	P	510	129922	0	0
45	510	4867	F	510	161717	0	0
46	510	129922	F	510	131889	0	0
47	510	129922	P	510	159750	0	0
48	510	131889	P	510	161717	0	0
49	510	159750	F	510	161717	0	0
50	506	57178	F	506	136176	-3	1.2e-286
51	506	57178	P	506	155467	-3	1.2e-286
52	493	126923	F	493	132106	-1	2.06e-284
53	493	126923	P	493	159550	-1	2.06e-284
54	493	132106	P	493	164733	-1	2.06e-284
55	483	19615	F	483	129918	-1	2.12e-278
56	483	19615	P	483	161748	-1	2.12e-278
57	479	4898	P	479	19619	-1	5.37e-276
58	479	19619	F	479	131889	-1	5.37e-276
59	479	19619	P	479	159781	-1	5.37e-276
60	479	23072	F	479	55921	-1	5.37e-276
61	470	4907	P	470	19619	0	9.8e-274
62	473	5378	P	473	129448	-2	1.54e-269
63	473	5378	F	473	162228	-2	1.54e-269
64	457	59072	F	457	59294	0	6.58e-266
65	471	18784	F	471	136097	-3	1.15e-265
66	471	18784	P	471	155581	-3	1.15e-265
67	463	56932	F	463	135930	-3	7.13e-261
68	463	56932	P	463	155756	-3	7.13e-261
69	461	57052	F	461	136050	-3	1.13e-259
70	461	57052	P	461	155638	-3	1.13e-259
71	451	63139	F	451	137324	-1	3.65e-259
72	451	63139	P	451	154374	-1	3.65e-259
73	438	63152	F	438	137337	0	1.81e-254
74	438	63152	P	438	154374	0	1.81e-254
75	439	7508	P	439	21061	-3	1.71e-246
76	439	7508	P	439	22713	-3	1.71e-246
77	433	18847	F	433	136160	-3	6.72e-243
78	433	18847	P	433	155556	-3	6.72e-243
79	422	6958	P	422	127063	-2	6.21e-239
80	422	6958	P	422	130279	-2	6.21e-239
81	422	6958	F	422	161448	-2	6.21e-239
82	422	6958	F	422	164664	-2	6.21e-239
83	425	7508	P	425	55576	-3	4.16e-238
84	405	19379	F	405	55157	0	1.33e-234
85	412	62502	F	412	136688	-3	2.54e-230
86	412	62502	P	412	155049	-3	2.54e-230
87	397	160261	F	397	162228	0	8.75e-230
88	401	7267	P	401	55841	-3	9.84e-224
89	395	4818	P	395	126870	-2	9.8e-223
90	395	4818	F	395	164884	-2	9.8e-223
91	397	54669	F	397	57198	-3	2.44e-221
92	397	54669	F	397	136196	-3	2.44e-221
93	397	54669	P	397	155556	-3	2.44e-221
94	378	128901	F	378	129179	0	2.4e-218
95	378	128901	P	378	162592	0	2.4e-218
96	378	129179	P	378	162870	0	2.4e-218
97	378	162592	F	378	162870	0	2.4e-218
98	383	5468	P	383	129448	-1	2.7e-218
99	383	5468	F	383	162318	-1	2.7e-218
100	382	18904	F	382	54690	-3	2.34e-212
101	376	54690	F	376	57219	-2	2.44e-211
102	376	54690	F	376	136217	-2	2.44e-211
103	376	54690	P	376	155556	-2	2.44e-211
104	363	5716	F	363	6020	-1	2.81e-206
105	353	7027	P	353	132246	-1	2.87e-200
106	353	7027	F	353	159550	-1	2.87e-200
107	346	4867	P	346	126870	-1	4.6e-196
108	346	4867	F	346	164933	-1	4.6e-196
109	346	159750	F	346	164933	-1	4.6e-196
110	340	6403	P	340	128090	0	1.82e-195
111	340	6403	F	340	163719	0	1.82e-195
112	344	7589	P	344	55576	-2	3.77e-192
113	328	5742	F	328	6274	0	3.05e-188
114	323	6046	F	323	6274	0	3.12e-185
115	335	18863	F	335	57178	-3	3.12e-184
116	330	7258	P	330	55921	-3	3.05e-181
117	307	5468	P	307	131491	0	1.34e-175
118	307	5468	F	307	160351	0	1.34e-175
119	320	57396	F	320	136394	-3	2.92e-175
120	320	57396	P	320	155435	-3	2.92e-175
121	315	19783	F	315	126870	-2	9.1e-175
122	315	19783	P	315	164964	-2	9.1e-175
123	315	18756	F	315	57071	-3	2.85e-172
124	315	18756	F	315	136069	-3	2.85e-172
125	315	18756	P	315	155765	-3	2.85e-172
126	298	127706	F	298	128475	0	3.51e-170
127	298	127706	P	298	163376	0	3.51e-170
128	298	128475	F	298	130922	0	3.51e-170
129	298	128475	P	298	160929	0	3.51e-170
130	298	128475	P	298	164145	0	3.51e-170
131	298	130922	P	298	163376	0	3.51e-170
132	298	160929	F	298	163376	0	3.51e-170
133	298	163376	F	298	164145	0	3.51e-170
134	294	18992	F	294	54778	-2	3.49e-162
135	284	128079	F	284	128749	0	9.43e-162
136	284	128079	P	284	163116	0	9.43e-162
137	284	128749	P	284	163786	0	9.43e-162
138	284	163116	F	284	163786	0	9.43e-162
139	296	18784	F	296	57099	-3	6.49e-161
140	284	127347	F	284	135261	-1	8.04e-159
141	284	127347	P	284	156604	-1	8.04e-159
142	284	130563	F	284	135261	-1	8.04e-159
143	284	130563	P	284	156604	-1	8.04e-159
144	284	135261	P	284	161302	-1	8.04e-159
145	284	135261	P	284	164518	-1	8.04e-159
146	284	156604	F	284	161302	-1	8.04e-159
147	284	156604	F	284	164518	-1	8.04e-159
148	288	18992	F	288	136305	-2	1.37e-158
149	288	18992	P	288	155556	-2	1.37e-158
150	284	6812	P	284	135261	-2	3.41e-156
151	284	6812	F	284	156604	-2	3.41e-156
152	273	6470	P	273	128760	0	3.96e-155
153	273	6470	F	273	163116	0	3.96e-155
154	284	19308	F	284	57612	-3	9.62e-154
155	270	127361	F	270	135275	0	2.53e-153
156	270	127361	P	270	156604	0	2.53e-153
157	270	130577	F	270	135275	0	2.53e-153
158	270	130577	P	270	156604	0	2.53e-153
159	270	135275	P	270	161302	0	2.53e-153
160	270	135275	P	270	164518	0	2.53e-153
161	271	19976	F	271	23280	-1	5.15e-151
162	278	7669	P	278	55562	-3	3.69e-150
163	275	62656	F	275	136842	-3	2.29e-148
164	275	62656	P	275	155032	-3	2.29e-148
165	272	54404	F	272	135930	-3	1.42e-146
166	272	54404	P	272	155947	-3	1.42e-146
167	262	19836	F	262	126923	-1	1.3e-145
168	262	19836	P	262	164964	-1	1.3e-145
169	261	6175	P	261	128070	-1	5.2e-145
170	261	6175	F	261	163818	-1	5.2e-145
171	255	63583	F	255	137766	0	2.72e-144
172	255	63583	P	255	154128	0	2.72e-144
173	258	127858	F	258	128330	-1	3.29e-143
174	258	127858	P	258	163561	-1	3.29e-143
175	258	128330	F	258	131074	-1	3.29e-143
176	258	128330	P	258	160817	-1	3.29e-143
177	258	128330	P	258	164033	-1	3.29e-143
178	258	131074	P	258	163561	-1	3.29e-143
179	258	160817	F	258	163561	-1	3.29e-143
180	258	163561	F	258	164033	-1	3.29e-143
181	266	54403	F	266	56931	-3	5.43e-143
182	252	5947	P	252	127729	0	1.74e-142
183	252	5947	P	252	128498	0	1.74e-142
184	252	5947	P	252	130945	0	1.74e-142
185	252	5947	F	252	160952	0	1.74e-142
186	252	5947	F	252	163399	0	1.74e-142
187	252	5947	F	252	164168	0	1.74e-142
188	263	18992	F	263	57307	-3	3.36e-141
189	261	19298	F	261	57602	-3	5.25e-140
190	252	6175	P	252	128749	-1	1.32e-139
191	252	6175	F	252	163148	-1	1.32e-139
192	257	64011	F	257	138133	-3	1.28e-137
193	257	64011	P	257	153759	-3	1.28e-137
194	254	56923	F	254	135921	-3	7.92e-136
195	254	56923	P	254	155974	-3	7.92e-136
196	241	6175	F	241	6502	-1	5.28e-133
197	235	59072	F	235	59516	0	2.99e-132
198	232	59241	F	232	60612	0	1.91e-130
199	232	59463	F	232	60612	0	1.91e-130
200	228	132598	F	228	135326	0	4.9e-128
201	228	132598	P	228	156595	0	4.9e-128
202	228	135326	P	228	159323	0	4.9e-128
203	228	156595	F	228	159323	0	4.9e-128
204	225	160850	F	225	163594	0	3.13e-126
205	225	163594	F	225	164066	0	3.13e-126
206	222	6479	P	222	128231	0	2.01e-124
207	222	6479	F	222	163696	0	2.01e-124
208	222	128132	F	222	128231	0	2.01e-124
209	222	128132	P	222	163696	0	2.01e-124
210	222	128231	F	222	128802	0	2.01e-124
211	222	128231	P	222	163125	0	2.01e-124
212	222	128231	P	222	163795	0	2.01e-124
213	222	128802	P	222	163696	0	2.01e-124
214	222	163125	F	222	163696	0	2.01e-124
215	222	163696	F	222	163795	0	2.01e-124
216	233	4665	P	233	53780	-3	2.69e-123
217	219	127412	F	219	132598	0	1.28e-122
218	219	127412	P	219	159332	0	1.28e-122
219	219	130628	F	219	132598	0	1.28e-122
220	219	130628	P	219	159332	0	1.28e-122
221	219	132598	P	219	161302	0	1.28e-122
222	219	132598	P	219	164518	0	1.28e-122
223	219	159332	F	219	161302	0	1.28e-122
224	219	159332	F	219	164518	0	1.28e-122
225	223	59294	F	223	60455	-1	3.35e-122
226	223	59516	F	223	60455	-1	3.35e-122
227	219	6812	P	219	132598	-1	8.43e-120
228	219	6812	F	219	159332	-1	8.43e-120
229	223	49414	P	223	103372	-3	2.47e-117
230	219	4679	P	219	53780	-2	2.76e-117
231	214	19072	F	214	54858	-1	8.44e-117
232	208	5871	F	208	6502	0	5.38e-116
233	208	5871	P	208	128123	0	5.38e-116
234	208	5871	P	208	128793	0	5.38e-116
235	208	5871	F	208	163148	0	5.38e-116
236	208	5871	F	208	163818	0	5.38e-116
237	216	64052	F	216	138174	-2	1.72e-115
238	216	64052	P	216	153759	-2	1.72e-115
239	219	57514	F	219	136512	-3	5.99e-115
240	219	57514	P	219	155418	-3	5.99e-115
241	205	19081	F	205	54867	0	3.45e-114
242	208	19072	F	208	136385	-1	3.36e-113
243	208	19072	P	208	155556	-1	3.36e-113
244	203	5938	P	203	129108	0	5.51e-113
245	203	5938	F	203	162838	0	5.51e-113
246	213	55157	F	213	57683	-3	2.25e-111
247	199	5871	P	199	128231	0	1.41e-110
248	199	5871	F	199	163719	0	1.41e-110
249	199	6403	F	199	6502	0	1.41e-110
250	199	6403	P	199	128132	0	1.41e-110
251	199	6403	P	199	128802	0	1.41e-110
252	199	6403	F	199	163148	0	1.41e-110
253	199	6403	F	199	163818	0	1.41e-110
254	199	127217	F	199	132400	0	1.41e-110
255	199	127217	P	199	159550	0	1.41e-110
256	199	130433	F	199	132400	0	1.41e-110
257	199	130433	P	199	159550	0	1.41e-110
258	199	132400	P	199	161517	0	1.41e-110
259	199	132400	P	199	164733	0	1.41e-110
260	202	4818	F	202	7178	-1	1.34e-109
261	202	127630	F	202	131348	-1	1.34e-109
262	202	127630	P	202	160599	-1	1.34e-109
263	202	130846	F	202	131348	-1	1.34e-109
264	202	130846	P	202	160599	-1	1.34e-109
265	202	131348	P	202	161101	-1	1.34e-109
266	202	131348	P	202	164317	-1	1.34e-109
267	202	160599	F	202	161101	-1	1.34e-109
268	202	160599	F	202	164317	-1	1.34e-109
269	208	19072	F	208	57387	-3	2.15e-108
270	199	54867	F	199	136394	-1	8.43e-108
271	199	54867	P	199	155556	-1	8.43e-108
272	199	128452	F	199	128703	-1	8.43e-108
273	199	128452	P	199	163247	-1	8.43e-108
274	199	128703	P	199	163498	-1	8.43e-108
275	199	163247	F	199	163498	-1	8.43e-108
276	194	6175	P	194	128236	0	1.45e-107
277	194	6175	F	194	163719	0	1.45e-107
278	194	127787	F	194	129108	0	1.45e-107
279	194	127787	P	194	162847	0	1.45e-107
280	194	128556	F	194	129108	0	1.45e-107
281	194	128556	P	194	162847	0	1.45e-107
282	194	129108	F	194	131003	0	1.45e-107
283	194	129108	P	194	160952	0	1.45e-107
284	194	129108	P	194	163399	0	1.45e-107
285	194	129108	P	194	164168	0	1.45e-107
286	194	131003	P	194	162847	0	1.45e-107
287	194	160952	F	194	162847	0	1.45e-107
288	194	162847	F	194	163399	0	1.45e-107
289	194	162847	F	194	164168	0	1.45e-107
290	198	6238	P	198	131286	-1	3.35e-107
291	198	6238	F	198	160665	-1	3.35e-107
292	205	19413	F	205	57717	-3	1.32e-106
293	205	55191	F	205	57717	-3	1.32e-106
294	201	19548	F	201	62664	-2	1.6e-106
295	201	55326	F	201	62664	-2	1.6e-106
296	199	19081	F	199	57396	-2	2.5e-105
297	189	128749	F	189	131295	0	1.48e-104
298	189	128749	P	189	160665	0	1.48e-104
299	189	131295	P	189	163211	0	1.48e-104
300	189	160665	F	189	163211	0	1.48e-104
301	198	49223	P	198	103594	-3	1.94e-102
302	197	18883	F	197	54669	-3	7.65e-102
303	189	19560	F	189	62676	-1	8.39e-102
304	189	55338	F	189	62676	-1	8.39e-102
305	184	5858	P	184	129032	0	1.52e-101
306	184	5858	P	184	129310	0	1.52e-101
307	184	5858	F	184	162655	0	1.52e-101
308	184	5858	F	184	162933	0	1.52e-101
309	184	6162	P	184	129032	0	1.52e-101
310	184	6162	P	184	129310	0	1.52e-101
311	184	6162	F	184	162655	0	1.52e-101
312	184	6162	F	184	162933	0	1.52e-101
313	184	6390	P	184	129032	0	1.52e-101
314	184	6390	P	184	129310	0	1.52e-101
315	184	6390	F	184	162655	0	1.52e-101
316	184	6390	F	184	162933	0	1.52e-101
317	179	5716	P	179	127729	0	1.55e-98
318	179	5716	P	179	128498	0	1.55e-98
319	179	5716	P	179	130945	0	1.55e-98
320	179	5716	F	179	161025	0	1.55e-98
321	179	5716	F	179	163472	0	1.55e-98
322	179	5716	F	179	164241	0	1.55e-98
323	179	59072	F	179	60665	0	1.55e-98
324	178	6565	P	178	131306	0	6.21e-98
325	178	6565	F	178	160665	0	6.21e-98
326	190	59229	F	190	59757	-3	1.12e-97
327	190	59451	F	190	59757	-3	1.12e-97
328	189	19560	F	189	136862	-3	4.43e-97
329	189	19560	P	189	155098	-3	4.43e-97
330	189	55338	F	189	136862	-3	4.43e-97
331	189	55338	P	189	155098	-3	4.43e-97
332	184	60450	F	184	60660	-2	2.3e-96
333	179	49458	P	179	103372	-1	8.33e-96
334	186	50107	P	186	102786	-3	2.7e-95
335	184	18944	F	184	133383	-3	4.18e-94
336	184	18944	P	184	158582	-3	4.18e-94
337	184	133383	F	184	136257	-3	4.18e-94
338	184	133383	P	184	155708	-3	4.18e-94
339	184	136257	P	184	158582	-3	4.18e-94
340	184	155708	F	184	158582	-3	4.18e-94
341	176	127706	F	176	128726	-1	5.24e-94
342	176	127706	P	176	163247	-1	5.24e-94
343	176	128726	F	176	130922	-1	5.24e-94
344	176	128726	P	176	161051	-1	5.24e-94
345	176	128726	P	176	164267	-1	5.24e-94
346	176	130922	P	176	163247	-1	5.24e-94
347	176	161051	F	176	163247	-1	5.24e-94
348	176	163247	F	176	164267	-1	5.24e-94
349	171	5970	P	171	129386	0	1.02e-93
350	171	5970	F	171	162592	0	1.02e-93
351	171	6466	P	171	127595	0	1.02e-93
352	171	6466	P	171	130811	0	1.02e-93
353	171	6466	F	171	161167	0	1.02e-93
354	171	6466	F	171	164383	0	1.02e-93
355	171	6502	P	171	129032	0	1.02e-93
356	171	6502	P	171	129310	0	1.02e-93
357	171	6502	F	171	162668	0	1.02e-93
358	171	6502	F	171	162946	0	1.02e-93
359	171	127595	F	171	128196	0	1.02e-93
360	171	127595	P	171	163782	0	1.02e-93
361	171	127787	F	171	129386	0	1.02e-93
362	171	127787	P	171	162592	0	1.02e-93
363	171	128160	F	171	129032	0	1.02e-93
364	171	128160	F	171	129310	0	1.02e-93
365	171	128160	P	171	162668	0	1.02e-93
366	171	128160	P	171	162946	0	1.02e-93
367	171	128196	F	171	130811	0	1.02e-93
368	171	128196	P	171	161167	0	1.02e-93
369	171	128196	P	171	164383	0	1.02e-93
370	171	128259	F	171	129032	0	1.02e-93
371	171	128259	F	171	129310	0	1.02e-93
372	171	128259	P	171	162668	0	1.02e-93
373	171	128259	P	171	162946	0	1.02e-93
374	171	128556	F	171	129386	0	1.02e-93
375	171	128556	P	171	162592	0	1.02e-93
376	171	128830	F	171	129032	0	1.02e-93
377	171	128830	F	171	129310	0	1.02e-93
378	171	128830	P	171	162668	0	1.02e-93
379	171	128830	P	171	162946	0	1.02e-93
380	171	129032	P	171	163148	0	1.02e-93
381	171	129032	P	171	163719	0	1.02e-93
382	171	129032	P	171	163818	0	1.02e-93
383	171	129310	P	171	163148	0	1.02e-93
384	171	129310	P	171	163719	0	1.02e-93
385	171	129310	P	171	163818	0	1.02e-93
386	171	129386	F	171	131003	0	1.02e-93
387	171	129386	P	171	160975	0	1.02e-93
388	171	129386	P	171	163422	0	1.02e-93
389	171	129386	P	171	164191	0	1.02e-93
390	171	130811	P	171	163782	0	1.02e-93
391	171	131003	P	171	162592	0	1.02e-93
392	171	160975	F	171	162592	0	1.02e-93
393	171	161167	F	171	163782	0	1.02e-93
394	171	162592	F	171	163422	0	1.02e-93
395	171	162592	F	171	164191	0	1.02e-93
396	171	162668	F	171	163148	0	1.02e-93
397	171	162668	F	171	163719	0	1.02e-93
398	171	162668	F	171	163818	0	1.02e-93
399	171	162946	F	171	163148	0	1.02e-93
400	171	162946	F	171	163719	0	1.02e-93
401	171	162946	F	171	163818	0	1.02e-93
402	171	163782	F	171	164383	0	1.02e-93
403	170	20891	F	170	129917	0	4.07e-93
404	170	20891	P	170	162062	0	4.07e-93
405	170	22543	F	170	129917	0	4.07e-93
406	170	22543	P	170	162062	0	4.07e-93
407	182	18859	F	182	133298	-3	6.47e-93
408	182	18859	P	182	158669	-3	6.47e-93
409	169	19615	F	169	20892	0	1.63e-92
410	169	19615	F	169	22544	0	1.63e-92
411	169	55393	F	169	129918	0	1.63e-92
412	169	55393	P	169	162062	0	1.63e-92
413	177	62251	P	177	89423	-2	3.48e-92
414	180	50089	P	180	102810	-3	1e-91
415	176	50117	P	176	102786	-2	1.38e-91
416	167	127595	F	167	128866	0	2.6e-91
417	167	127595	P	167	163116	0	2.6e-91
418	167	128866	F	167	130811	0	2.6e-91
419	167	128866	P	167	161171	0	2.6e-91
420	167	128866	P	167	164387	0	2.6e-91
421	167	130811	P	167	163116	0	2.6e-91
422	167	161171	F	167	163116	0	2.6e-91
423	167	163116	F	167	164387	0	2.6e-91
424	178	59769	F	178	60612	-3	1.55e-90
425	165	5212	P	165	20896	0	4.17e-90
426	165	5212	P	165	22548	0	4.17e-90
427	165	5212	P	165	55397	0	4.17e-90
428	165	19584	F	165	62700	0	4.17e-90
429	165	20896	F	165	131889	0	4.17e-90
430	165	20896	P	165	160095	0	4.17e-90
431	165	22548	F	165	131889	0	4.17e-90
432	165	22548	P	165	160095	0	4.17e-90
433	165	55362	F	165	62700	0	4.17e-90
434	165	55397	F	165	131889	0	4.17e-90
435	165	55397	P	165	160095	0	4.17e-90
436	174	5524	P	174	20570	-3	3.7e-88
437	174	5524	P	174	22222	-3	3.7e-88
438	174	20570	F	174	129601	-3	3.7e-88
439	174	20570	F	174	131568	-3	3.7e-88
440	174	20570	P	174	160407	-3	3.7e-88
441	174	20570	P	174	162374	-3	3.7e-88
442	174	22222	F	174	129601	-3	3.7e-88
443	174	22222	F	174	131568	-3	3.7e-88
444	174	22222	P	174	160407	-3	3.7e-88
445	174	22222	P	174	162374	-3	3.7e-88
446	174	54223	F	174	56741	-3	3.7e-88
447	163	62265	P	163	89423	-1	3.26e-86
448	158	127595	F	158	128295	0	6.83e-86
449	158	127595	P	158	163696	0	6.83e-86
450	158	128295	F	158	130811	0	6.83e-86
451	158	128295	P	158	161180	0	6.83e-86
452	158	128295	P	158	164396	0	6.83e-86
453	158	130811	P	158	163696	0	6.83e-86
454	158	161180	F	158	163696	0	6.83e-86
455	158	163696	F	158	164396	0	6.83e-86
456	162	5742	P	162	128070	-1	1.3e-85
457	162	5742	P	162	131286	-1	1.3e-85
458	162	5742	F	162	160701	-1	1.3e-85
459	162	5742	F	162	163917	-1	1.3e-85
460	162	6046	P	162	128070	-1	1.3e-85
461	162	6046	P	162	131286	-1	1.3e-85
462	162	6046	F	162	160701	-1	1.3e-85
463	162	6046	F	162	163917	-1	1.3e-85
464	165	19584	F	165	136886	-2	5.07e-85
465	165	19584	P	165	155098	-2	5.07e-85
466	165	55362	F	165	136886	-2	5.07e-85
467	165	55362	P	165	155098	-2	5.07e-85
468	156	160645	F	156	161147	0	1.09e-84
469	156	160645	F	156	164363	0	1.09e-84
470	168	4661	P	168	127447	-3	1.36e-84
471	168	4661	P	168	130663	-3	1.36e-84
472	168	4661	P	168	132633	-3	1.36e-84
473	168	4661	P	168	135361	-3	1.36e-84
474	168	4661	F	168	156620	-3	1.36e-84
475	168	4661	F	168	159348	-3	1.36e-84
476	168	4661	F	168	161318	-3	1.36e-84
477	168	4661	F	168	164534	-3	1.36e-84
478	167	18904	F	167	133343	-3	5.36e-84
479	167	18904	P	167	158639	-3	5.36e-84
480	166	54668	F	166	133321	-3	2.11e-83
481	166	54668	P	166	158662	-3	2.11e-83
482	153	6274	P	153	127729	0	6.99e-83
483	153	6274	P	153	128498	0	6.99e-83
484	153	6274	P	153	130945	0	6.99e-83
485	153	6274	F	153	161051	0	6.99e-83
486	153	6274	F	153	163498	0	6.99e-83
487	153	6274	F	153	164267	0	6.99e-83
488	165	18883	F	165	133322	-3	8.27e-83
489	165	18883	P	165	158662	-3	8.27e-83
490	164	53849	F	164	127447	-3	3.25e-82
491	164	53849	F	164	130663	-3	3.25e-82
492	164	53849	F	164	132633	-3	3.25e-82
493	164	53849	F	164	135361	-3	3.25e-82
494	164	53849	P	164	156624	-3	3.25e-82
495	164	53849	P	164	159352	-3	3.25e-82
496	164	53849	P	164	161322	-3	3.25e-82
497	164	53849	P	164	164538	-3	3.25e-82
498	160	54237	F	160	56755	-2	4.88e-82
499	151	59144	F	151	60527	0	1.12e-81
500	151	59366	F	151	60527	0	1.12e-81
501	151	59588	F	151	60527	0	1.12e-81
502	150	59673	F	150	59685	0	4.47e-81
503	153	4745	P	153	53780	-1	3.21e-80
504	153	5742	P	153	128749	-1	3.21e-80
505	153	5742	F	153	163247	-1	3.21e-80
506	153	6046	P	153	128749	-1	3.21e-80
507	153	6046	F	153	163247	-1	3.21e-80
508	153	7227	P	153	127063	-1	3.21e-80
509	153	7227	P	153	130279	-1	3.21e-80
510	153	7227	F	153	161717	-1	3.21e-80
511	153	7227	F	153	164933	-1	3.21e-80
512	153	127729	F	153	128079	-1	3.21e-80
513	153	127729	F	153	131295	-1	3.21e-80
514	153	127729	P	153	160701	-1	3.21e-80
515	153	127729	P	153	163917	-1	3.21e-80
516	153	128079	F	153	128498	-1	3.21e-80
517	153	128079	F	153	130945	-1	3.21e-80
518	153	128079	P	153	161051	-1	3.21e-80
519	153	128079	P	153	163498	-1	3.21e-80
520	153	128079	P	153	164267	-1	3.21e-80
521	153	128498	F	153	131295	-1	3.21e-80
522	153	128498	P	153	160701	-1	3.21e-80
523	153	128498	P	153	163917	-1	3.21e-80
524	153	130945	F	153	131295	-1	3.21e-80
525	153	130945	P	153	160701	-1	3.21e-80
526	153	130945	P	153	163917	-1	3.21e-80
527	153	131295	P	153	161051	-1	3.21e-80
528	153	131295	P	153	163498	-1	3.21e-80
529	153	131295	P	153	164267	-1	3.21e-80
530	153	160701	F	153	161051	-1	3.21e-80
531	153	160701	F	153	163498	-1	3.21e-80
532	153	160701	F	153	164267	-1	3.21e-80
533	153	161051	F	153	163917	-1	3.21e-80
534	153	163498	F	153	163917	-1	3.21e-80
535	153	163917	F	153	164267	-1	3.21e-80
536	159	62798	F	159	136984	-3	3.03e-79
537	159	62798	P	159	155006	-3	3.03e-79
538	151	63818	F	151	138021	-1	5.07e-79
539	151	63818	P	151	153977	-1	5.07e-79
540	146	128330	F	146	128627	0	1.15e-78
541	146	128330	P	146	163376	0	1.15e-78
542	146	128627	P	146	163673	0	1.15e-78
543	146	163376	F	146	163673	0	1.15e-78
544	158	57198	F	158	133322	-3	1.19e-78
545	158	57198	P	158	158669	-3	1.19e-78
546	158	133322	F	158	136196	-3	1.19e-78
547	158	133322	P	158	155795	-3	1.19e-78
548	158	136196	P	158	158669	-3	1.19e-78
549	158	155795	F	158	158669	-3	1.19e-78
550	145	5934	P	145	131339	0	4.58e-78
551	145	5934	F	145	160665	0	4.58e-78
552	154	5550	P	154	20564	-3	2.82e-76
553	154	5550	P	154	22216	-3	2.82e-76
554	141	6569	P	141	129170	0	1.17e-75
555	141	6569	F	141	162838	0	1.17e-75
556	141	128123	F	141	129170	0	1.17e-75
557	141	128123	P	141	162838	0	1.17e-75
558	141	128793	F	141	129170	0	1.17e-75
559	141	128793	P	141	162838	0	1.17e-75
560	141	129170	F	141	131339	0	1.17e-75
561	141	129170	P	141	160669	0	1.17e-75
562	141	129170	P	141	163215	0	1.17e-75
563	141	129170	P	141	163885	0	1.17e-75
564	141	131339	P	141	162838	0	1.17e-75
565	141	160669	F	141	162838	0	1.17e-75
566	141	162838	F	141	163215	0	1.17e-75
567	141	162838	F	141	163885	0	1.17e-75
568	149	62995	F	149	137181	-2	1.78e-75
569	149	62995	P	149	154819	-2	1.78e-75
570	152	34508	F	152	83932	-3	4.33e-75
571	152	54524	F	152	57052	-3	4.33e-75
572	148	49273	P	148	103594	-2	7.01e-75
573	147	4682	P	147	127447	-2	2.77e-74
574	147	4682	P	147	130663	-2	2.77e-74
575	147	4682	P	147	132633	-2	2.77e-74
576	147	4682	P	147	135361	-2	2.77e-74
577	147	4682	F	147	156641	-2	2.77e-74
578	147	4682	F	147	159369	-2	2.77e-74
579	147	4682	F	147	161339	-2	2.77e-74
580	147	4682	F	147	164555	-2	2.77e-74
581	147	6849	P	147	53849	-2	2.77e-74
582	138	59673	F	138	59697	0	7.51e-74
583	142	5742	F	142	6601	-1	1.25e-73
584	142	6046	F	142	6601	-1	1.25e-73
585	142	6601	P	142	127740	-1	1.25e-73
586	142	6601	P	142	128509	-1	1.25e-73
587	142	6601	P	142	130956	-1	1.25e-73
588	142	6601	F	142	161051	-1	1.25e-73
589	142	6601	F	142	163498	-1	1.25e-73
590	142	6601	F	142	164267	-1	1.25e-73
591	141	6242	P	141	129170	-1	4.96e-73
592	141	6242	F	141	162838	-1	4.96e-73
593	148	34518	F	148	83942	-3	1.02e-72
594	136	5934	P	136	127630	0	1.2e-72
595	136	5934	P	136	130846	0	1.2e-72
596	136	5934	F	136	161167	0	1.2e-72
597	136	5934	F	136	164383	0	1.2e-72
598	136	6466	P	136	131348	0	1.2e-72
599	136	6466	F	136	160665	0	1.2e-72
600	136	6565	P	136	127630	0	1.2e-72
601	136	6565	P	136	130846	0	1.2e-72
602	136	6565	F	136	161167	0	1.2e-72
603	136	6565	F	136	164383	0	1.2e-72
604	136	127630	F	136	128132	0	1.2e-72
605	136	127630	F	136	128802	0	1.2e-72
606	136	127630	P	136	163211	0	1.2e-72
607	136	127630	P	136	163881	0	1.2e-72
608	136	127980	F	136	128703	0	1.2e-72
609	136	127980	P	136	163310	0	1.2e-72
610	136	128132	F	136	130846	0	1.2e-72
611	136	128132	P	136	161167	0	1.2e-72
612	136	128132	P	136	164383	0	1.2e-72
613	136	128231	F	136	131348	0	1.2e-72
614	136	128231	P	136	160665	0	1.2e-72
615	136	128703	F	136	131196	0	1.2e-72
616	136	128703	P	136	160817	0	1.2e-72
617	136	128703	P	136	164033	0	1.2e-72
618	136	128802	F	136	130846	0	1.2e-72
619	136	128802	P	136	161167	0	1.2e-72
620	136	128802	P	136	164383	0	1.2e-72
621	136	130846	P	136	163211	0	1.2e-72
622	136	130846	P	136	163881	0	1.2e-72
623	136	131196	P	136	163310	0	1.2e-72
624	136	131348	P	136	163782	0	1.2e-72
625	136	160665	F	136	163782	0	1.2e-72
626	136	160817	F	136	163310	0	1.2e-72
627	136	161167	F	136	163211	0	1.2e-72
628	136	161167	F	136	163881	0	1.2e-72
629	136	163211	F	136	164383	0	1.2e-72
630	136	163310	F	136	164033	0	1.2e-72
631	136	163881	F	136	164383	0	1.2e-72
632	147	4682	F	147	6849	-3	4.01e-72
633	135	5871	P	135	127595	0	4.8e-72
634	135	5871	P	135	130811	0	4.8e-72
635	135	5871	F	135	161203	0	4.8e-72
636	135	5871	F	135	164419	0	4.8e-72
637	135	6175	P	135	127595	0	4.8e-72
638	135	6175	P	135	130811	0	4.8e-72
639	135	6175	F	135	161203	0	4.8e-72
640	135	6175	F	135	164419	0	4.8e-72
641	135	6403	P	135	127595	0	4.8e-72
642	135	6403	P	135	130811	0	4.8e-72
643	135	6403	F	135	161203	0	4.8e-72
644	135	6403	F	135	164419	0	4.8e-72
645	135	127595	F	135	129068	0	4.8e-72
646	135	127595	F	135	129346	0	4.8e-72
647	135	127595	P	135	162668	0	4.8e-72
648	135	127595	P	135	162946	0	4.8e-72
649	135	129068	F	135	130811	0	4.8e-72
650	135	129068	P	135	161203	0	4.8e-72
651	135	129068	P	135	164419	0	4.8e-72
652	135	129346	F	135	130811	0	4.8e-72
653	135	129346	P	135	161203	0	4.8e-72
654	135	129346	P	135	164419	0	4.8e-72
655	135	130811	P	135	162668	0	4.8e-72
656	135	130811	P	135	162946	0	4.8e-72
657	135	161203	F	135	162668	0	4.8e-72
658	135	161203	F	135	162946	0	4.8e-72
659	135	162668	F	135	164419	0	4.8e-72
660	135	162946	F	135	164419	0	4.8e-72
661	134	20892	F	134	62731	0	1.92e-71
662	134	22544	F	134	62731	0	1.92e-71
663	134	62731	F	134	129918	0	1.92e-71
664	134	62731	P	134	162097	0	1.92e-71
665	138	6958	P	138	135261	-1	3.11e-71
666	138	6958	F	138	156750	-1	3.11e-71
667	144	57219	F	144	133343	-3	2.41e-70
668	144	57219	P	144	158662	-3	2.41e-70
669	144	133343	F	144	136217	-3	2.41e-70
670	144	133343	P	144	155788	-3	2.41e-70
671	144	136217	P	144	158662	-3	2.41e-70
672	132	5938	P	132	128901	0	3.07e-70
673	132	5938	F	132	163116	0	3.07e-70
674	132	6470	P	132	129179	0	3.07e-70
675	132	6470	F	132	162838	0	3.07e-70
676	132	6569	P	132	128901	0	3.07e-70
677	132	6569	F	132	163116	0	3.07e-70
678	132	6578	P	132	127849	0	3.07e-70
679	132	6578	P	132	128618	0	3.07e-70
680	132	6578	P	132	131065	0	3.07e-70
681	132	6578	F	132	160952	0	3.07e-70
682	132	6578	F	132	163399	0	3.07e-70
683	132	6578	F	132	164168	0	3.07e-70
684	132	127630	F	132	129179	0	3.07e-70
685	132	127630	P	132	162838	0	3.07e-70
686	132	127849	F	132	128123	0	3.07e-70
687	132	127849	F	132	128793	0	3.07e-70
688	132	127849	F	132	131339	0	3.07e-70
689	132	127849	P	132	160678	0	3.07e-70
690	132	127849	P	132	163224	0	3.07e-70
691	132	127849	P	132	163894	0	3.07e-70
692	132	128123	F	132	128618	0	3.07e-70
693	132	128123	F	132	131065	0	3.07e-70
694	132	128123	P	132	160952	0	3.07e-70
695	132	128123	P	132	163399	0	3.07e-70
696	132	128123	P	132	164168	0	3.07e-70
697	132	128132	F	132	128901	0	3.07e-70
698	132	128132	P	132	163116	0	3.07e-70
699	132	128231	F	132	129179	0	3.07e-70
700	132	128231	P	132	162838	0	3.07e-70
701	132	128618	F	132	128793	0	3.07e-70
702	132	128618	F	132	131339	0	3.07e-70
703	132	128618	P	132	160678	0	3.07e-70
704	132	128618	P	132	163224	0	3.07e-70
705	132	128618	P	132	163894	0	3.07e-70
706	132	128793	F	132	131065	0	3.07e-70
707	132	128793	P	132	160952	0	3.07e-70
708	132	128793	P	132	163399	0	3.07e-70
709	132	128793	P	132	164168	0	3.07e-70
710	132	128802	F	132	128901	0	3.07e-70
711	132	128802	P	132	163116	0	3.07e-70
712	132	128901	F	132	131348	0	3.07e-70
713	132	128901	P	132	160669	0	3.07e-70
714	132	128901	P	132	163215	0	3.07e-70
715	132	128901	P	132	163885	0	3.07e-70
716	132	129179	F	132	130846	0	3.07e-70
717	132	129179	P	132	161171	0	3.07e-70
718	132	129179	P	132	163786	0	3.07e-70
719	132	129179	P	132	164387	0	3.07e-70
720	132	130846	P	132	162838	0	3.07e-70
721	132	131065	F	132	131339	0	3.07e-70
722	132	131065	P	132	160678	0	3.07e-70
723	132	131065	P	132	163224	0	3.07e-70
724	132	131065	P	132	163894	0	3.07e-70
725	132	131339	P	132	160952	0	3.07e-70
726	132	131339	P	132	163399	0	3.07e-70
727	132	131339	P	132	164168	0	3.07e-70
728	132	131348	P	132	163116	0	3.07e-70
729	132	160669	F	132	163116	0	3.07e-70
730	132	160678	F	132	160952	0	3.07e-70
731	132	160678	F	132	163399	0	3.07e-70
732	132	160678	F	132	164168	0	3.07e-70
733	132	160952	F	132	163224	0	3.07e-70
734	132	160952	F	132	163894	0	3.07e-70
735	132	161171	F	132	162838	0	3.07e-70
736	132	162838	F	132	163786	0	3.07e-70
737	132	162838	F	132	164387	0	3.07e-70
738	132	163116	F	132	163215	0	3.07e-70
739	132	163116	F	132	163885	0	3.07e-70
740	132	163224	F	132	163399	0	3.07e-70
741	132	163224	F	132	164168	0	3.07e-70
742	132	163399	F	132	163894	0	3.07e-70
743	132	163894	F	132	164168	0	3.07e-70
744	143	49857	P	143	103083	-3	9.44e-70
745	143	54254	F	143	135778	-3	9.44e-70
746	143	54254	P	143	156228	-3	9.44e-70
747	131	6238	P	131	127635	0	1.23e-69
748	131	6238	P	131	130851	0	1.23e-69
749	131	6238	F	131	161167	0	1.23e-69
750	131	6238	F	131	164383	0	1.23e-69
751	135	6020	P	135	129448	-1	1.95e-69
752	135	6020	F	135	162566	-1	1.95e-69
753	135	127773	F	135	129448	-1	1.95e-69
754	135	127773	P	135	162566	-1	1.95e-69
755	135	128542	F	135	129448	-1	1.95e-69
756	135	128542	P	135	162566	-1	1.95e-69
757	135	129448	F	135	130989	-1	1.95e-69
758	135	129448	P	135	161025	-1	1.95e-69
759	135	129448	P	135	163472	-1	1.95e-69
760	135	129448	P	135	164241	-1	1.95e-69
761	135	130989	P	135	162566	-1	1.95e-69
762	135	161025	F	135	162566	-1	1.95e-69
763	135	162566	F	135	163472	-1	1.95e-69
764	135	162566	F	135	164241	-1	1.95e-69
765	142	133431	F	142	136305	-3	3.7e-69
766	142	133431	P	142	155702	-3	3.7e-69
767	142	136305	P	142	158576	-3	3.7e-69
768	130	5247	P	130	62735	0	4.92e-69
769	130	62735	F	130	131889	0	4.92e-69
770	130	62735	P	130	160130	0	4.92e-69
771	129	112732	F	129	119158	0	1.97e-68
772	129	112732	P	129	172862	0	1.97e-68
773	129	119158	P	129	179288	0	1.97e-68
774	129	172862	F	129	179288	0	1.97e-68
775	133	54264	F	133	56782	-1	3.07e-68
776	136	5502	P	136	20630	-2	9.92e-68
777	136	5502	P	136	22282	-2	9.92e-68
778	136	20630	F	136	129661	-2	9.92e-68
779	136	20630	F	136	131628	-2	9.92e-68
780	136	20630	P	136	160385	-2	9.92e-68
781	136	20630	P	136	162352	-2	9.92e-68
782	136	22282	F	136	129661	-2	9.92e-68
783	136	22282	F	136	131628	-2	9.92e-68
784	136	22282	P	136	160385	-2	9.92e-68
785	136	22282	P	136	162352	-2	9.92e-68
786	132	6251	P	132	127849	-1	1.22e-67
787	132	6251	P	132	128618	-1	1.22e-67
788	132	6251	P	132	131065	-1	1.22e-67
789	132	6251	F	132	160952	-1	1.22e-67
790	132	6251	F	132	163399	-1	1.22e-67
791	132	6251	F	132	164168	-1	1.22e-67
792	139	7079	P	139	23437	-3	2.22e-67
793	139	23437	F	139	127225	-3	2.22e-67
794	139	23437	F	139	130441	-3	2.22e-67
795	139	23437	F	139	132408	-3	2.22e-67
796	139	23437	P	139	159602	-3	2.22e-67
797	139	23437	P	139	161569	-3	2.22e-67
798	139	23437	P	139	164785	-3	2.22e-67
799	127	6242	P	127	128906	0	3.15e-67
800	127	6242	F	127	163116	0	3.15e-67
801	126	59673	F	126	59709	0	1.26e-66
802	126	128726	F	126	131424	0	1.26e-66
803	126	128726	P	126	160599	0	1.26e-66
804	126	129103	F	126	129457	0	1.26e-66
805	126	129103	P	126	162566	0	1.26e-66
806	126	129381	F	126	129457	0	1.26e-66
807	126	129381	P	126	162566	0	1.26e-66
808	126	129457	P	126	162642	0	1.26e-66
809	126	129457	P	126	162920	0	1.26e-66
810	126	131424	P	126	163297	0	1.26e-66
811	126	160599	F	126	163297	0	1.26e-66
812	126	162566	F	126	162642	0	1.26e-66
813	126	162566	F	126	162920	0	1.26e-66
814	134	20892	F	134	136917	-2	1.54e-66
815	134	20892	P	134	155098	-2	1.54e-66
816	134	22544	F	134	136917	-2	1.54e-66
817	134	22544	P	134	155098	-2	1.54e-66
818	134	129918	F	134	136917	-2	1.54e-66
819	134	129918	P	134	155098	-2	1.54e-66
820	134	136917	P	134	162097	-2	1.54e-66
821	134	155098	F	134	162097	-2	1.54e-66
822	137	59831	F	137	59909	-3	3.4e-66
823	133	90338	F	133	101118	-2	6.07e-66
824	136	54730	F	136	133383	-3	1.33e-65
825	136	54730	P	136	158630	-3	1.33e-65
826	136	54778	F	136	133431	-3	1.33e-65
827	136	54778	P	136	158582	-3	1.33e-65
828	136	57259	F	136	133383	-3	1.33e-65
829	136	57259	P	136	158630	-3	1.33e-65
830	136	57307	F	136	133431	-3	1.33e-65
831	136	57307	P	136	158582	-3	1.33e-65
832	128	49293	P	128	103594	-1	3.02e-65
833	135	21026	F	135	62866	-3	5.2e-65
834	135	22678	F	135	62866	-3	5.2e-65
835	135	55527	F	135	62866	-3	5.2e-65
836	123	5947	P	123	128330	0	8.06e-65
837	123	5947	F	123	163696	0	8.06e-65
838	123	6479	P	123	127858	0	8.06e-65
839	123	6479	P	123	128627	0	8.06e-65
840	123	6479	P	123	131074	0	8.06e-65
841	123	6479	F	123	160952	0	8.06e-65
842	123	6479	F	123	163399	0	8.06e-65
843	123	6479	F	123	164168	0	8.06e-65
844	123	6578	P	123	128330	0	8.06e-65
845	123	6578	F	123	163696	0	8.06e-65
846	123	127630	F	123	127858	0	8.06e-65
847	123	127630	F	123	128627	0	8.06e-65
848	123	127630	F	123	131074	0	8.06e-65
849	123	127630	P	123	160952	0	8.06e-65
850	123	127630	P	123	163399	0	8.06e-65
851	123	127630	P	123	164168	0	8.06e-65
852	123	127858	F	123	128231	0	8.06e-65
853	123	127858	F	123	128901	0	8.06e-65
854	123	127858	F	123	130846	0	8.06e-65
855	123	127858	P	123	161180	0	8.06e-65
856	123	127858	P	123	163125	0	8.06e-65
857	123	127858	P	123	163795	0	8.06e-65
858	123	127858	P	123	164396	0	8.06e-65
859	123	128132	F	123	128330	0	8.06e-65
860	123	128132	P	123	163696	0	8.06e-65
861	123	128231	F	123	128627	0	8.06e-65
862	123	128231	F	123	131074	0	8.06e-65
863	123	128231	P	123	160952	0	8.06e-65
864	123	128231	P	123	163399	0	8.06e-65
865	123	128231	P	123	164168	0	8.06e-65
866	123	128330	F	123	128802	0	8.06e-65
867	123	128330	F	123	129179	0	8.06e-65
868	123	128330	F	123	131348	0	8.06e-65
869	123	128330	P	123	160678	0	8.06e-65
870	123	128330	P	123	162847	0	8.06e-65
871	123	128330	P	123	163224	0	8.06e-65
872	123	128330	P	123	163894	0	8.06e-65
873	123	128627	F	123	128901	0	8.06e-65
874	123	128627	F	123	130846	0	8.06e-65
875	123	128627	P	123	161180	0	8.06e-65
876	123	128627	P	123	163125	0	8.06e-65
877	123	128627	P	123	163795	0	8.06e-65
878	123	128627	P	123	164396	0	8.06e-65
879	123	128802	P	123	163696	0	8.06e-65
880	123	128901	F	123	131074	0	8.06e-65
881	123	128901	P	123	160952	0	8.06e-65
882	123	128901	P	123	163399	0	8.06e-65
883	123	128901	P	123	164168	0	8.06e-65
884	123	129179	P	123	163696	0	8.06e-65
885	123	130846	F	123	131074	0	8.06e-65
886	123	130846	P	123	160952	0	8.06e-65
887	123	130846	P	123	163399	0	8.06e-65
888	123	130846	P	123	164168	0	8.06e-65
889	123	131074	P	123	161180	0	8.06e-65
890	123	131074	P	123	163125	0	8.06e-65
891	123	131074	P	123	163795	0	8.06e-65
892	123	131074	P	123	164396	0	8.06e-65
893	123	131348	P	123	163696	0	8.06e-65
894	123	160678	F	123	163696	0	8.06e-65
895	123	160952	F	123	161180	0	8.06e-65
896	123	160952	F	123	163125	0	8.06e-65
897	123	160952	F	123	163795	0	8.06e-65
898	123	160952	F	123	164396	0	8.06e-65
899	123	161180	F	123	163399	0	8.06e-65
900	123	161180	F	123	164168	0	8.06e-65
901	123	162847	F	123	163696	0	8.06e-65
902	123	163125	F	123	163399	0	8.06e-65
903	123	163125	F	123	164168	0	8.06e-65
904	123	163224	F	123	163696	0	8.06e-65
905	123	163399	F	123	163795	0	8.06e-65
906	123	163399	F	123	164396	0	8.06e-65
907	123	163696	F	123	163894	0	8.06e-65
908	123	163795	F	123	164168	0	8.06e-65
909	123	164168	F	123	164396	0	8.06e-65
910	131	19548	F	131	136850	-2	9.42e-65
911	131	19548	P	131	155168	-2	9.42e-65
912	131	55326	F	131	136850	-2	9.42e-65
913	131	55326	P	131	155168	-2	9.42e-65
914	127	18745	F	127	133178	-1	1.2e-64
915	127	18745	P	127	158844	-1	1.2e-64
916	130	5247	P	130	136921	-2	3.71e-64
917	130	5247	F	130	155098	-2	3.71e-64
918	130	53037	P	130	76335	-2	3.71e-64
919	130	131889	F	130	136921	-2	3.71e-64
920	130	131889	P	130	155098	-2	3.71e-64
921	130	136921	P	130	160130	-2	3.71e-64
922	130	155098	F	130	160130	-2	3.71e-64
923	126	128475	F	126	131424	-1	4.76e-64
924	126	128475	P	126	160599	-1	4.76e-64
925	126	131424	P	126	163548	-1	4.76e-64
926	126	160599	F	126	163548	-1	4.76e-64
927	133	18756	F	133	54543	-3	7.95e-64
928	121	5716	P	121	129108	0	1.29e-63
929	121	5716	P	121	129386	0	1.29e-63
930	121	5716	F	121	162642	0	1.29e-63
931	121	5716	F	121	162920	0	1.29e-63
932	121	127787	F	121	129462	0	1.29e-63
933	121	127787	P	121	162566	0	1.29e-63
934	121	128556	F	121	129462	0	1.29e-63
935	121	128556	P	121	162566	0	1.29e-63
936	121	129462	F	121	131003	0	1.29e-63
937	121	129462	P	121	161025	0	1.29e-63
938	121	129462	P	121	163472	0	1.29e-63
939	121	129462	P	121	164241	0	1.29e-63
940	121	131003	P	121	162566	0	1.29e-63
941	132	62969	F	132	137155	-3	3.11e-63
942	132	62969	P	132	154862	-3	3.11e-63
943	132	133298	F	132	136172	-3	3.11e-63
944	132	133298	P	132	155845	-3	3.11e-63
945	132	136172	P	132	158719	-3	3.11e-63
946	132	155845	F	132	158719	-3	3.11e-63
947	131	19298	F	131	136600	-3	1.22e-62
948	131	19298	P	131	155418	-3	1.22e-62
949	118	6251	P	118	128335	0	8.25e-62
950	118	6251	F	118	163696	0	8.25e-62
951	122	4898	P	122	21628	-1	1.18e-61
952	122	4898	P	122	23280	-1	1.18e-61
953	122	4898	P	122	56129	-1	1.18e-61
954	122	21628	F	122	127063	-1	1.18e-61
955	122	21628	F	122	130279	-1	1.18e-61
956	122	21628	F	122	132246	-1	1.18e-61
957	122	21628	P	122	159781	-1	1.18e-61
958	122	21628	P	122	161748	-1	1.18e-61
959	122	21628	P	122	164964	-1	1.18e-61
960	122	23280	F	122	127063	-1	1.18e-61
961	122	23280	F	122	130279	-1	1.18e-61
962	122	23280	F	122	132246	-1	1.18e-61
963	122	23280	P	122	159781	-1	1.18e-61
964	122	23280	P	122	161748	-1	1.18e-61
965	122	23280	P	122	164964	-1	1.18e-61
966	122	56129	F	122	127063	-1	1.18e-61
967	122	56129	F	122	130279	-1	1.18e-61
968	122	56129	F	122	132246	-1	1.18e-61
969	122	56129	P	122	159781	-1	1.18e-61
970	122	56129	P	122	161748	-1	1.18e-61
971	122	56129	P	122	164964	-1	1.18e-61
972	129	4661	F	129	6828	-3	1.86e-61
973	128	34546	F	128	83970	-3	7.25e-61
974	128	57178	F	128	133302	-3	7.25e-61
975	128	57178	P	128	158719	-3	7.25e-61
976	116	49305	P	116	103594	0	1.32e-60
977	127	4655	P	127	53896	-3	2.83e-60
978	127	54412	F	127	133058	-3	2.83e-60
979	127	54412	P	127	158964	-3	2.83e-60
980	127	133058	F	127	135938	-3	2.83e-60
981	127	133058	P	127	156084	-3	2.83e-60
982	127	135938	P	127	158964	-3	2.83e-60
983	127	156084	F	127	158964	-3	2.83e-60
984	115	4783	P	115	53780	0	5.28e-60
985	126	20093	F	126	127185	-3	1.11e-59
986	126	20093	F	126	130401	-3	1.11e-59
987	126	20093	P	126	161622	-3	1.11e-59
988	126	20093	P	126	164838	-3	1.11e-59
989	126	21745	F	126	127185	-3	1.11e-59
990	126	21745	F	126	130401	-3	1.11e-59
991	126	21745	P	126	161622	-3	1.11e-59
992	126	21745	P	126	164838	-3	1.11e-59
993	126	23397	F	126	127185	-3	1.11e-59
994	126	23397	F	126	130401	-3	1.11e-59
995	126	23397	P	126	161622	-3	1.11e-59
996	126	23397	P	126	164838	-3	1.11e-59
997	126	56246	F	126	127185	-3	1.11e-59
998	126	56246	F	126	130401	-3	1.11e-59
999	126	56246	P	126	161622	-3	1.11e-59
1000	126	56246	P	126	164838	-3	1.11e-59
1001	114	59673	F	114	59721	0	2.11e-59
1002	122	7258	P	122	19976	-2	2.14e-59
1003	125	6832	P	125	53888	-3	4.32e-59
1004	125	18743	F	125	54530	-3	4.32e-59
1005	125	59072	F	125	59822	-3	4.32e-59
1006	121	19308	F	121	136610	-2	8.42e-59
1007	121	19308	P	121	155418	-2	8.42e-59
1008	113	4907	P	113	21628	0	8.45e-59
1009	113	4907	P	113	23280	0	8.45e-59
1010	113	4907	P	113	56129	0	8.45e-59
1011	113	5858	P	113	129457	0	8.45e-59
1012	113	5858	F	113	162579	0	8.45e-59
1013	113	6162	P	113	129457	0	8.45e-59
1014	113	6162	F	113	162579	0	8.45e-59
1015	113	6390	P	113	129457	0	8.45e-59
1016	113	6390	F	113	162579	0	8.45e-59
1017	113	128003	F	113	131424	0	8.45e-59
1018	113	128003	P	113	160612	0	8.45e-59
1019	113	131219	F	113	131424	0	8.45e-59
1020	113	131219	P	113	160612	0	8.45e-59
1021	113	131424	P	113	160817	0	8.45e-59
1022	113	131424	P	113	164033	0	8.45e-59
1023	113	160612	F	113	160817	0	8.45e-59
1024	113	160612	F	113	164033	0	8.45e-59
1025	124	51146	P	124	101385	-3	1.69e-58
1026	123	21059	F	123	62899	-3	6.58e-58
1027	123	22711	F	123	62899	-3	6.58e-58
1028	123	55560	F	123	62899	-3	6.58e-58
1029	111	6737	P	111	128691	0	1.35e-57
1030	111	6737	F	111	163347	0	1.35e-57
1031	115	156096	F	115	158976	-1	1.82e-57
1032	121	7137	P	121	20093	-3	1e-56
1033	121	7137	P	121	21745	-3	1e-56
1034	121	7137	P	121	23397	-3	1e-56
1035	121	7137	P	121	56246	-3	1e-56
1036	121	20093	F	121	132368	-3	1e-56
1037	121	20093	P	121	159660	-3	1e-56
1038	121	21745	F	121	132368	-3	1e-56
1039	121	21745	P	121	159660	-3	1e-56
1040	121	23397	F	121	132368	-3	1e-56
1041	121	23397	P	121	159660	-3	1e-56
1042	121	56246	F	121	132368	-3	1e-56
1043	121	56246	P	121	159660	-3	1e-56
1044	117	53896	F	117	127494	-2	2.02e-56
1045	117	53896	F	117	130710	-2	2.02e-56
1046	117	53896	F	117	132680	-2	2.02e-56
1047	117	53896	F	117	135408	-2	2.02e-56
1048	117	53896	P	117	156624	-2	2.02e-56
1049	117	53896	P	117	159352	-2	2.02e-56
1050	117	53896	P	117	161322	-2	2.02e-56
1051	117	53896	P	117	164538	-2	2.02e-56
1052	109	6601	P	109	129448	0	2.16e-56
1053	109	6601	F	109	162592	0	2.16e-56
1054	109	128123	F	109	129448	0	2.16e-56
1055	109	128123	P	109	162592	0	2.16e-56
1056	109	128793	F	109	129448	0	2.16e-56
1057	109	128793	P	109	162592	0	2.16e-56
1058	109	129448	F	109	131339	0	2.16e-56
1059	109	129448	P	109	160701	0	2.16e-56
1060	109	129448	P	109	163247	0	2.16e-56
1061	109	129448	P	109	163917	0	2.16e-56
1062	109	131339	P	109	162592	0	2.16e-56
1063	109	160701	F	109	162592	0	2.16e-56
1064	109	162592	F	109	163247	0	2.16e-56
1065	109	162592	F	109	163917	0	2.16e-56
1066	113	7267	P	113	19976	-1	2.86e-56
1067	113	127706	F	113	128003	-1	2.86e-56
1068	113	127706	F	113	131219	-1	2.86e-56
1069	113	127706	P	113	160817	-1	2.86e-56
1070	113	127706	P	113	164033	-1	2.86e-56
1071	113	128003	F	113	130922	-1	2.86e-56
1072	113	128003	P	113	161114	-1	2.86e-56
1073	113	128003	P	113	164330	-1	2.86e-56
1074	113	130922	F	113	131219	-1	2.86e-56
1075	113	130922	P	113	160817	-1	2.86e-56
1076	113	130922	P	113	164033	-1	2.86e-56
1077	113	131219	P	113	161114	-1	2.86e-56
1078	113	131219	P	113	164330	-1	2.86e-56
1079	113	160817	F	113	161114	-1	2.86e-56
1080	113	160817	F	113	164330	-1	2.86e-56
1081	113	161114	F	113	164033	-1	2.86e-56
1082	113	164033	F	113	164330	-1	2.86e-56
1083	120	53067	P	120	76315	-3	3.91e-56
1084	120	54235	F	120	135759	-3	3.91e-56
1085	120	54235	P	120	156270	-3	3.91e-56
1086	108	5729	F	108	5858	0	8.65e-56
1087	108	5729	F	108	6162	0	8.65e-56
1088	108	5729	F	108	6390	0	8.65e-56
1089	108	5858	F	108	6033	0	8.65e-56
1090	108	5858	P	108	127787	0	8.65e-56
1091	108	5858	P	108	128556	0	8.65e-56
1092	108	5858	P	108	131003	0	8.65e-56
1093	108	5858	F	108	161038	0	8.65e-56
1094	108	5858	F	108	163485	0	8.65e-56
1095	108	5858	F	108	164254	0	8.65e-56
1096	108	6033	F	108	6162	0	8.65e-56
1097	108	6033	F	108	6390	0	8.65e-56
1098	108	6162	P	108	127787	0	8.65e-56
1099	108	6162	P	108	128556	0	8.65e-56
1100	108	6162	P	108	131003	0	8.65e-56
1101	108	6162	F	108	161038	0	8.65e-56
1102	108	6162	F	108	163485	0	8.65e-56
1103	108	6162	F	108	164254	0	8.65e-56
1104	108	6390	P	108	127787	0	8.65e-56
1105	108	6390	P	108	128556	0	8.65e-56
1106	108	6390	P	108	131003	0	8.65e-56
1107	108	6390	F	108	161038	0	8.65e-56
1108	108	6390	F	108	163485	0	8.65e-56
1109	108	6390	F	108	164254	0	8.65e-56
1110	108	127658	F	108	129032	0	8.65e-56
1111	108	127658	F	108	129310	0	8.65e-56
1112	108	127658	P	108	162731	0	8.65e-56
1113	108	127658	P	108	163009	0	8.65e-56
1114	108	129032	F	108	130874	0	8.65e-56
1115	108	129032	F	108	131376	0	8.65e-56
1116	108	129032	P	108	160665	0	8.65e-56
1117	108	129032	P	108	161167	0	8.65e-56
1118	108	129032	P	108	164383	0	8.65e-56
1119	108	129310	F	108	130874	0	8.65e-56
1120	108	129310	F	108	131376	0	8.65e-56
1121	108	129310	P	108	160665	0	8.65e-56
1122	108	129310	P	108	161167	0	8.65e-56
1123	108	129310	P	108	164383	0	8.65e-56
1124	108	130874	P	108	162731	0	8.65e-56
1125	108	130874	P	108	163009	0	8.65e-56
1126	108	131376	P	108	162731	0	8.65e-56
1127	108	131376	P	108	163009	0	8.65e-56
1128	108	160665	F	108	162731	0	8.65e-56
1129	108	160665	F	108	163009	0	8.65e-56
1130	108	161167	F	108	162731	0	8.65e-56
1131	108	161167	F	108	163009	0	8.65e-56
1132	108	162731	F	108	164383	0	8.65e-56
1133	108	163009	F	108	164383	0	8.65e-56
1134	119	18743	F	119	57058	-3	1.53e-55
1135	119	58889	F	119	59039	-3	1.53e-55
1136	119	59039	F	119	60272	-3	1.53e-55
1137	115	54424	F	115	133070	-2	3.12e-55
1138	115	54424	P	115	158964	-2	3.12e-55
1139	115	59864	F	115	59942	-2	3.12e-55
1140	115	133070	F	115	135950	-2	3.12e-55
1141	115	133070	P	115	156084	-2	3.12e-55
1142	115	135950	P	115	158964	-2	3.12e-55
1143	107	60527	F	107	60737	0	3.46e-55
1144	111	56940	F	111	133058	-1	4.5e-55
1145	111	56940	P	111	158980	-1	4.5e-55
1146	111	128056	F	111	132770	-1	4.5e-55
1147	111	128056	P	111	159268	-1	4.5e-55
1148	111	131272	F	111	132770	-1	4.5e-55
1149	111	131272	P	111	159268	-1	4.5e-55
1150	111	132770	P	111	160766	-1	4.5e-55
1151	111	132770	P	111	163982	-1	4.5e-55
1152	111	159268	F	111	160766	-1	4.5e-55
1153	111	159268	F	111	163982	-1	4.5e-55
1154	118	23675	F	118	128748	-3	5.95e-55
1155	118	23675	P	118	163283	-3	5.95e-55
1156	118	59817	F	118	60450	-3	5.95e-55
1157	114	51156	P	114	101385	-2	1.22e-54
1158	117	23676	F	117	128079	-3	2.32e-54
1159	117	23676	F	117	131295	-3	2.32e-54
1160	117	23676	P	117	160737	-3	2.32e-54
1161	117	23676	P	117	163953	-3	2.32e-54
1162	109	5742	F	109	5970	-1	7.07e-54
1163	109	5742	P	109	127849	-1	7.07e-54
1164	109	5742	P	109	128618	-1	7.07e-54
1165	109	5742	P	109	129170	-1	7.07e-54
1166	109	5742	P	109	131065	-1	7.07e-54
1167	109	5742	F	109	160975	-1	7.07e-54
1168	109	5742	F	109	162870	-1	7.07e-54
1169	109	5742	F	109	163422	-1	7.07e-54
1170	109	5742	F	109	164191	-1	7.07e-54
1171	109	5970	F	109	6046	-1	7.07e-54
1172	109	5970	P	109	127773	-1	7.07e-54
1173	109	5970	P	109	128542	-1	7.07e-54
1174	109	5970	P	109	130989	-1	7.07e-54
1175	109	5970	F	109	161051	-1	7.07e-54
1176	109	5970	F	109	163498	-1	7.07e-54
1177	109	5970	F	109	164267	-1	7.07e-54
1178	109	6046	P	109	127849	-1	7.07e-54
1179	109	6046	P	109	128618	-1	7.07e-54
1180	109	6046	P	109	129170	-1	7.07e-54
1181	109	6046	P	109	131065	-1	7.07e-54
1182	109	6046	F	109	160975	-1	7.07e-54
1183	109	6046	F	109	162870	-1	7.07e-54
1184	109	6046	F	109	163422	-1	7.07e-54
1185	109	6046	F	109	164191	-1	7.07e-54
1186	109	6274	P	109	129448	-1	7.07e-54
1187	109	6274	F	109	162592	-1	7.07e-54
1188	109	127773	F	109	127849	-1	7.07e-54
1189	109	127773	F	109	128618	-1	7.07e-54
1190	109	127773	F	109	129170	-1	7.07e-54
1191	109	127773	F	109	131065	-1	7.07e-54
1192	109	127773	P	109	160975	-1	7.07e-54
1193	109	127773	P	109	162870	-1	7.07e-54
1194	109	127773	P	109	163422	-1	7.07e-54
1195	109	127773	P	109	164191	-1	7.07e-54
1196	109	127849	F	109	128542	-1	7.07e-54
1197	109	127849	F	109	130989	-1	7.07e-54
1198	109	127849	P	109	161051	-1	7.07e-54
1199	109	127849	P	109	163498	-1	7.07e-54
1200	109	127849	P	109	164267	-1	7.07e-54
1201	109	128542	F	109	128618	-1	7.07e-54
1202	109	128542	F	109	129170	-1	7.07e-54
1203	109	128542	F	109	131065	-1	7.07e-54
1204	109	128542	P	109	160975	-1	7.07e-54
1205	109	128542	P	109	162870	-1	7.07e-54
1206	109	128542	P	109	163422	-1	7.07e-54
1207	109	128542	P	109	164191	-1	7.07e-54
1208	109	128618	F	109	130989	-1	7.07e-54
1209	109	128618	P	109	161051	-1	7.07e-54
1210	109	128618	P	109	163498	-1	7.07e-54
1211	109	128618	P	109	164267	-1	7.07e-54
1212	109	129170	F	109	130989	-1	7.07e-54
1213	109	129170	P	109	161051	-1	7.07e-54
1214	109	129170	P	109	163498	-1	7.07e-54
1215	109	129170	P	109	164267	-1	7.07e-54
1216	109	130989	F	109	131065	-1	7.07e-54
1217	109	130989	P	109	160975	-1	7.07e-54
1218	109	130989	P	109	162870	-1	7.07e-54
1219	109	130989	P	109	163422	-1	7.07e-54
1220	109	130989	P	109	164191	-1	7.07e-54
1221	109	131065	P	109	161051	-1	7.07e-54
1222	109	131065	P	109	163498	-1	7.07e-54
1223	109	131065	P	109	164267	-1	7.07e-54
1224	109	160975	F	109	161051	-1	7.07e-54
1225	109	160975	F	109	163498	-1	7.07e-54
1226	109	160975	F	109	164267	-1	7.07e-54
1227	109	161051	F	109	162870	-1	7.07e-54
1228	109	161051	F	109	163422	-1	7.07e-54
1229	109	161051	F	109	164191	-1	7.07e-54
1230	109	162870	F	109	163498	-1	7.07e-54
1231	109	162870	F	109	164267	-1	7.07e-54
1232	109	163422	F	109	163498	-1	7.07e-54
1233	109	163422	F	109	164267	-1	7.07e-54
1234	109	163498	F	109	164191	-1	7.07e-54
1235	109	164191	F	109	164267	-1	7.07e-54
1236	116	57071	F	116	133189	-3	9.04e-54
1237	116	57071	P	116	158844	-3	9.04e-54
1238	116	133189	F	116	136069	-3	9.04e-54
1239	116	133189	P	116	155964	-3	9.04e-54
1240	116	136069	P	116	158844	-3	9.04e-54
1241	116	155964	F	116	158844	-3	9.04e-54
1242	112	54543	F	112	133189	-2	1.89e-53
1243	112	54543	P	112	158848	-2	1.89e-53
1244	104	128929	F	104	129032	0	2.22e-53
1245	104	128929	F	104	129310	0	2.22e-53
1246	104	128929	P	104	162735	0	2.22e-53
1247	104	128929	P	104	163013	0	2.22e-53
1248	104	129032	F	104	129207	0	2.22e-53
1249	104	129032	P	104	162838	0	2.22e-53
1250	104	129032	P	104	163116	0	2.22e-53
1251	104	129207	F	104	129310	0	2.22e-53
1252	104	129207	P	104	162735	0	2.22e-53
1253	104	129207	P	104	163013	0	2.22e-53
1254	104	129310	P	104	162838	0	2.22e-53
1255	104	129310	P	104	163116	0	2.22e-53
1256	104	162735	F	104	162838	0	2.22e-53
1257	104	162735	F	104	163116	0	2.22e-53
1258	104	162838	F	104	163013	0	2.22e-53
1259	104	163013	F	104	163116	0	2.22e-53
1260	115	56952	F	115	133070	-3	3.52e-53
1261	115	56952	P	115	158964	-3	3.52e-53
1262	111	21071	F	111	62911	-2	7.43e-53
1263	111	22723	F	111	62911	-2	7.43e-53
1264	111	55572	F	111	62911	-2	7.43e-53
1265	103	128079	F	103	131447	0	8.86e-53
1266	103	128079	P	103	160599	0	8.86e-53
1267	103	131295	F	103	131447	0	8.86e-53
1268	103	131295	P	103	160599	0	8.86e-53
1269	103	131447	P	103	160751	0	8.86e-53
1270	103	131447	P	103	163967	0	8.86e-53
1271	103	160599	F	103	160751	0	8.86e-53
1272	103	160599	F	103	163967	0	8.86e-53
1273	103	163343	F	103	163594	0	8.86e-53
1274	114	7840	P	114	21054	-3	1.37e-52
1275	114	7840	P	114	22706	-3	1.37e-52
1276	114	7840	P	114	55555	-3	1.37e-52
1277	102	59673	F	102	59733	0	3.54e-52
1278	113	58895	F	113	60428	-3	5.34e-52
1279	113	60278	F	113	60428	-3	5.34e-52
1280	109	58904	F	109	59054	-2	1.15e-51
1281	109	59054	F	109	60287	-2	1.15e-51
1282	105	51165	P	105	101385	-1	1.74e-51
1283	112	23654	F	112	132771	-3	2.08e-51
1284	112	23654	P	112	159266	-3	2.08e-51
1285	112	49940	P	112	103031	-3	2.08e-51
1286	100	5871	F	100	5970	0	5.67e-51
1287	100	5871	F	100	6601	0	5.67e-51
1288	100	5871	P	100	127858	0	5.67e-51
1289	100	5871	P	100	128132	0	5.67e-51
1290	100	5871	P	100	128627	0	5.67e-51
1291	100	5871	P	100	128802	0	5.67e-51
1292	100	5871	P	100	129179	0	5.67e-51
1293	100	5871	P	100	131074	0	5.67e-51
1294	100	5871	P	100	131348	0	5.67e-51
1295	100	5871	F	100	160701	0	5.67e-51
1296	100	5871	F	100	160975	0	5.67e-51
1297	100	5871	F	100	162870	0	5.67e-51
1298	100	5871	F	100	163247	0	5.67e-51
1299	100	5871	F	100	163422	0	5.67e-51
1300	100	5871	F	100	163917	0	5.67e-51
1301	100	5871	F	100	164191	0	5.67e-51
1302	100	5970	F	100	6175	0	5.67e-51
1303	100	5970	F	100	6403	0	5.67e-51
1304	100	5970	P	100	129103	0	5.67e-51
1305	100	5970	P	100	129381	0	5.67e-51
1306	100	5970	F	100	162668	0	5.67e-51
1307	100	5970	F	100	162946	0	5.67e-51
1308	100	6175	F	100	6601	0	5.67e-51
1309	100	6175	P	100	127858	0	5.67e-51
1310	100	6175	P	100	128132	0	5.67e-51
1311	100	6175	P	100	128627	0	5.67e-51
1312	100	6175	P	100	128802	0	5.67e-51
1313	100	6175	P	100	129179	0	5.67e-51
1314	100	6175	P	100	131074	0	5.67e-51
1315	100	6175	P	100	131348	0	5.67e-51
1316	100	6175	F	100	160701	0	5.67e-51
1317	100	6175	F	100	160975	0	5.67e-51
1318	100	6175	F	100	162870	0	5.67e-51
1319	100	6175	F	100	163247	0	5.67e-51
1320	100	6175	F	100	163422	0	5.67e-51
1321	100	6175	F	100	163917	0	5.67e-51
1322	100	6175	F	100	164191	0	5.67e-51
1323	100	6403	F	100	6601	0	5.67e-51
1324	100	6403	P	100	127858	0	5.67e-51
1325	100	6403	P	100	128132	0	5.67e-51
1326	100	6403	P	100	128627	0	5.67e-51
1327	100	6403	P	100	128802	0	5.67e-51
1328	100	6403	P	100	129179	0	5.67e-51
1329	100	6403	P	100	131074	0	5.67e-51
1330	100	6403	P	100	131348	0	5.67e-51
1331	100	6403	F	100	160701	0	5.67e-51
1332	100	6403	F	100	160975	0	5.67e-51
1333	100	6403	F	100	162870	0	5.67e-51
1334	100	6403	F	100	163247	0	5.67e-51
1335	100	6403	F	100	163422	0	5.67e-51
1336	100	6403	F	100	163917	0	5.67e-51
1337	100	6403	F	100	164191	0	5.67e-51
1338	100	6502	P	100	129457	0	5.67e-51
1339	100	6502	F	100	162592	0	5.67e-51
1340	100	6601	P	100	129103	0	5.67e-51
1341	100	6601	P	100	129381	0	5.67e-51
1342	100	6601	F	100	162668	0	5.67e-51
1343	100	6601	F	100	162946	0	5.67e-51
1344	100	127630	F	100	129457	0	5.67e-51
1345	100	127630	P	100	162592	0	5.67e-51
1346	100	127858	F	100	129103	0	5.67e-51
1347	100	127858	F	100	129381	0	5.67e-51
1348	100	127858	P	100	162668	0	5.67e-51
1349	100	127858	P	100	162946	0	5.67e-51
1350	100	128132	F	100	129103	0	5.67e-51
1351	100	128132	F	100	129381	0	5.67e-51
1352	100	128132	P	100	162668	0	5.67e-51
1353	100	128132	P	100	162946	0	5.67e-51
1354	100	128231	F	100	129457	0	5.67e-51
1355	100	128231	P	100	162592	0	5.67e-51
1356	100	128330	F	100	129457	0	5.67e-51
1357	100	128330	P	100	162592	0	5.67e-51
1358	100	128627	F	100	129103	0	5.67e-51
1359	100	128627	F	100	129381	0	5.67e-51
1360	100	128627	P	100	162668	0	5.67e-51
1361	100	128627	P	100	162946	0	5.67e-51
1362	100	128802	F	100	129103	0	5.67e-51
1363	100	128802	F	100	129381	0	5.67e-51
1364	100	128802	P	100	162668	0	5.67e-51
1365	100	128802	P	100	162946	0	5.67e-51
1366	100	128901	F	100	129457	0	5.67e-51
1367	100	128901	P	100	162592	0	5.67e-51
1368	100	129103	F	100	129179	0	5.67e-51
1369	100	129103	F	100	131074	0	5.67e-51
1370	100	129103	F	100	131348	0	5.67e-51
1371	100	129103	P	100	160701	0	5.67e-51
1372	100	129103	P	100	160975	0	5.67e-51
1373	100	129103	P	100	162870	0	5.67e-51
1374	100	129103	P	100	163247	0	5.67e-51
1375	100	129103	P	100	163422	0	5.67e-51
1376	100	129103	P	100	163917	0	5.67e-51
1377	100	129103	P	100	164191	0	5.67e-51
1378	100	129179	F	100	129381	0	5.67e-51
1379	100	129179	P	100	162668	0	5.67e-51
1380	100	129179	P	100	162946	0	5.67e-51
1381	100	129381	F	100	131074	0	5.67e-51
1382	100	129381	F	100	131348	0	5.67e-51
1383	100	129381	P	100	160701	0	5.67e-51
1384	100	129381	P	100	160975	0	5.67e-51
1385	100	129381	P	100	162870	0	5.67e-51
1386	100	129381	P	100	163247	0	5.67e-51
1387	100	129381	P	100	163422	0	5.67e-51
1388	100	129381	P	100	163917	0	5.67e-51
1389	100	129381	P	100	164191	0	5.67e-51
1390	100	129457	F	100	130846	0	5.67e-51
1391	100	129457	P	100	161203	0	5.67e-51
1392	100	129457	P	100	163148	0	5.67e-51
1393	100	129457	P	100	163719	0	5.67e-51
1394	100	129457	P	100	163818	0	5.67e-51
1395	100	129457	P	100	164419	0	5.67e-51
1396	100	130846	P	100	162592	0	5.67e-51
1397	100	131074	P	100	162668	0	5.67e-51
1398	100	131074	P	100	162946	0	5.67e-51
1399	100	131348	P	100	162668	0	5.67e-51
1400	100	131348	P	100	162946	0	5.67e-51
1401	100	160701	F	100	162668	0	5.67e-51
1402	100	160701	F	100	162946	0	5.67e-51
1403	100	160975	F	100	162668	0	5.67e-51
1404	100	160975	F	100	162946	0	5.67e-51
1405	100	161203	F	100	162592	0	5.67e-51
1406	100	162592	F	100	163148	0	5.67e-51
1407	100	162592	F	100	163719	0	5.67e-51
1408	100	162592	F	100	163818	0	5.67e-51
1409	100	162592	F	100	164419	0	5.67e-51
1410	100	162668	F	100	162870	0	5.67e-51
1411	100	162668	F	100	163247	0	5.67e-51
1412	100	162668	F	100	163422	0	5.67e-51
1413	100	162668	F	100	163917	0	5.67e-51
1414	100	162668	F	100	164191	0	5.67e-51
1415	100	162870	F	100	162946	0	5.67e-51
1416	100	162946	F	100	163247	0	5.67e-51
1417	100	162946	F	100	163422	0	5.67e-51
1418	100	162946	F	100	163917	0	5.67e-51
1419	100	162946	F	100	164191	0	5.67e-51
1420	104	7026	P	104	23525	-1	6.91e-51
1421	104	23525	F	104	127313	-1	6.91e-51
1422	104	23525	F	104	130529	-1	6.91e-51
1423	104	23525	P	104	161516	-1	6.91e-51
1424	104	23525	P	104	164732	-1	6.91e-51
1425	99	6737	P	99	127980	0	2.27e-50
1426	99	6737	P	99	128452	0	2.27e-50
1427	99	6737	P	99	131196	0	2.27e-50
1428	99	6737	F	99	160854	0	2.27e-50
1429	99	6737	F	99	163598	0	2.27e-50
1430	99	6737	F	99	164070	0	2.27e-50
1431	99	54298	F	99	56816	0	2.27e-50
1432	103	5792	P	103	131447	-1	2.74e-50
1433	103	5792	F	103	160599	-1	2.74e-50
1434	103	6096	P	103	131447	-1	2.74e-50
1435	103	6096	F	103	160599	-1	2.74e-50
1436	103	6324	P	103	131447	-1	2.74e-50
1437	103	6324	F	103	160599	-1	2.74e-50
1438	103	23525	F	103	132496	-1	2.74e-50
1439	103	23525	P	103	159550	-1	2.74e-50
1440	109	58904	F	109	60437	-3	1.23e-49
1441	109	60287	F	109	60437	-3	1.23e-49
1442	105	18784	F	105	54571	-2	2.72e-49
1443	105	54292	F	105	135816	-2	2.72e-49
1444	105	54292	P	105	156228	-2	2.72e-49
1445	97	128070	F	97	132784	0	3.63e-49
1446	97	128070	P	97	159268	0	3.63e-49
1447	97	131286	F	97	132784	0	3.63e-49
1448	97	131286	P	97	159268	0	3.63e-49
1449	97	132784	P	97	160766	0	3.63e-49
1450	97	132784	P	97	163982	0	3.63e-49
1451	100	5807	P	100	132781	-1	1.7e-48
1452	100	5807	F	100	159268	-1	1.7e-48
1453	100	6111	P	100	132781	-1	1.7e-48
1454	100	6111	F	100	159268	-1	1.7e-48
1455	100	6339	P	100	132781	-1	1.7e-48
1456	100	6339	F	100	159268	-1	1.7e-48
1457	107	7826	P	107	62915	-3	1.85e-48
1458	107	7840	P	107	62901	-3	1.85e-48
1459	95	5742	F	95	6502	0	5.81e-48
1460	95	5742	P	95	127635	0	5.81e-48
1461	95	5742	P	95	128236	0	5.81e-48
1462	95	5742	P	95	128335	0	5.81e-48
1463	95	5742	P	95	128906	0	5.81e-48
1464	95	5742	P	95	130851	0	5.81e-48
1465	95	5742	F	95	161203	0	5.81e-48
1466	95	5742	F	95	163148	0	5.81e-48
1467	95	5742	F	95	163719	0	5.81e-48
1468	95	5742	F	95	163818	0	5.81e-48
1469	95	5742	F	95	164419	0	5.81e-48
1470	95	5871	F	95	6274	0	5.81e-48
1471	95	6046	F	95	6502	0	5.81e-48
1472	95	6046	P	95	127635	0	5.81e-48
1473	95	6046	P	95	128236	0	5.81e-48
1474	95	6046	P	95	128335	0	5.81e-48
1475	95	6046	P	95	128906	0	5.81e-48
1476	95	6046	P	95	130851	0	5.81e-48
1477	95	6046	F	95	161203	0	5.81e-48
1478	95	6046	F	95	163148	0	5.81e-48
1479	95	6046	F	95	163719	0	5.81e-48
1480	95	6046	F	95	163818	0	5.81e-48
1481	95	6046	F	95	164419	0	5.81e-48
1482	95	6175	F	95	6274	0	5.81e-48
1483	95	6274	F	95	6403	0	5.81e-48
1484	95	6274	P	95	129108	0	5.81e-48
1485	95	6274	P	95	129386	0	5.81e-48
1486	95	6274	F	95	162668	0	5.81e-48
1487	95	6274	F	95	162946	0	5.81e-48
1488	95	6502	P	95	127787	0	5.81e-48
1489	95	6502	P	95	128556	0	5.81e-48
1490	95	6502	P	95	131003	0	5.81e-48
1491	95	6502	F	95	161051	0	5.81e-48
1492	95	6502	F	95	163498	0	5.81e-48
1493	95	6502	F	95	164267	0	5.81e-48
1494	95	127635	F	95	127787	0	5.81e-48
1495	95	127635	F	95	128556	0	5.81e-48
1496	95	127635	F	95	131003	0	5.81e-48
1497	95	127635	P	95	161051	0	5.81e-48
1498	95	127635	P	95	163498	0	5.81e-48
1499	95	127635	P	95	164267	0	5.81e-48
1500	95	127787	F	95	127863	0	5.81e-48
1501	95	127787	F	95	128137	0	5.81e-48
1502	95	127787	F	95	128236	0	5.81e-48
1503	95	127787	F	95	128335	0	5.81e-48
1504	95	127787	F	95	128632	0	5.81e-48
1505	95	127787	F	95	128807	0	5.81e-48
1506	95	127787	F	95	128906	0	5.81e-48
1507	95	127787	F	95	129184	0	5.81e-48
1508	95	127787	F	95	130851	0	5.81e-48
1509	95	127787	F	95	131079	0	5.81e-48
1510	95	127787	F	95	131353	0	5.81e-48
1511	95	127787	P	95	160701	0	5.81e-48
1512	95	127787	P	95	160975	0	5.81e-48
1513	95	127787	P	95	161203	0	5.81e-48
1514	95	127787	P	95	162870	0	5.81e-48
1515	95	127787	P	95	163148	0	5.81e-48
1516	95	127787	P	95	163247	0	5.81e-48
1517	95	127787	P	95	163422	0	5.81e-48
1518	95	127787	P	95	163719	0	5.81e-48
1519	95	127787	P	95	163818	0	5.81e-48
1520	95	127787	P	95	163917	0	5.81e-48
1521	95	127787	P	95	164191	0	5.81e-48
1522	95	127787	P	95	164419	0	5.81e-48
1523	95	127863	F	95	128556	0	5.81e-48
1524	95	127863	F	95	131003	0	5.81e-48
1525	95	127863	P	95	161051	0	5.81e-48
1526	95	127863	P	95	163498	0	5.81e-48
1527	95	127863	P	95	164267	0	5.81e-48
1528	95	127886	F	95	129032	0	5.81e-48
1529	95	127886	F	95	129310	0	5.81e-48
1530	95	127886	P	95	162744	0	5.81e-48
1531	95	127886	P	95	163022	0	5.81e-48
1532	95	128137	F	95	128556	0	5.81e-48
1533	95	128137	F	95	131003	0	5.81e-48
1534	95	128137	P	95	161051	0	5.81e-48
1535	95	128137	P	95	163498	0	5.81e-48
1536	95	128137	P	95	164267	0	5.81e-48
1537	95	128236	F	95	128556	0	5.81e-48
1538	95	128236	F	95	131003	0	5.81e-48
1539	95	128236	P	95	161051	0	5.81e-48
1540	95	128236	P	95	163498	0	5.81e-48
1541	95	128236	P	95	164267	0	5.81e-48
1542	95	128335	F	95	128556	0	5.81e-48
1543	95	128335	F	95	131003	0	5.81e-48
1544	95	128335	P	95	161051	0	5.81e-48
1545	95	128335	P	95	163498	0	5.81e-48
1546	95	128335	P	95	164267	0	5.81e-48
1547	95	128358	F	95	129032	0	5.81e-48
1548	95	128358	F	95	129310	0	5.81e-48
1549	95	128358	P	95	162744	0	5.81e-48
1550	95	128358	P	95	163022	0	5.81e-48
1551	95	128556	F	95	128632	0	5.81e-48
1552	95	128556	F	95	128807	0	5.81e-48
1553	95	128556	F	95	128906	0	5.81e-48
1554	95	128556	F	95	129184	0	5.81e-48
1555	95	128556	F	95	130851	0	5.81e-48
1556	95	128556	F	95	131079	0	5.81e-48
1557	95	128556	F	95	131353	0	5.81e-48
1558	95	128556	P	95	160701	0	5.81e-48
1559	95	128556	P	95	160975	0	5.81e-48
1560	95	128556	P	95	161203	0	5.81e-48
1561	95	128556	P	95	162870	0	5.81e-48
1562	95	128556	P	95	163148	0	5.81e-48
1563	95	128556	P	95	163247	0	5.81e-48
1564	95	128556	P	95	163422	0	5.81e-48
1565	95	128556	P	95	163719	0	5.81e-48
1566	95	128556	P	95	163818	0	5.81e-48
1567	95	128556	P	95	163917	0	5.81e-48
1568	95	128556	P	95	164191	0	5.81e-48
1569	95	128556	P	95	164419	0	5.81e-48
1570	95	128632	F	95	131003	0	5.81e-48
1571	95	128632	P	95	161051	0	5.81e-48
1572	95	128632	P	95	163498	0	5.81e-48
1573	95	128632	P	95	164267	0	5.81e-48
1574	95	128655	F	95	129032	0	5.81e-48
1575	95	128655	F	95	129310	0	5.81e-48
1576	95	128655	P	95	162744	0	5.81e-48
1577	95	128655	P	95	163022	0	5.81e-48
1578	95	128807	F	95	131003	0	5.81e-48
1579	95	128807	P	95	161051	0	5.81e-48
1580	95	128807	P	95	163498	0	5.81e-48
1581	95	128807	P	95	164267	0	5.81e-48
1582	95	128906	F	95	131003	0	5.81e-48
1583	95	128906	P	95	161051	0	5.81e-48
1584	95	128906	P	95	163498	0	5.81e-48
1585	95	128906	P	95	164267	0	5.81e-48
1586	95	129032	F	95	131102	0	5.81e-48
1587	95	129032	P	95	160952	0	5.81e-48
1588	95	129032	P	95	163399	0	5.81e-48
1589	95	129032	P	95	163696	0	5.81e-48
1590	95	129032	P	95	164168	0	5.81e-48
1591	95	129184	F	95	131003	0	5.81e-48
1592	95	129184	P	95	161051	0	5.81e-48
1593	95	129184	P	95	163498	0	5.81e-48
1594	95	129184	P	95	164267	0	5.81e-48
1595	95	129310	F	95	131102	0	5.81e-48
1596	95	129310	P	95	160952	0	5.81e-48
1597	95	129310	P	95	163399	0	5.81e-48
1598	95	129310	P	95	163696	0	5.81e-48
1599	95	129310	P	95	164168	0	5.81e-48
1600	95	130851	F	95	131003	0	5.81e-48
1601	95	130851	P	95	161051	0	5.81e-48
1602	95	130851	P	95	163498	0	5.81e-48
1603	95	130851	P	95	164267	0	5.81e-48
1604	95	131003	F	95	131079	0	5.81e-48
1605	95	131003	F	95	131353	0	5.81e-48
1606	95	131003	P	95	160701	0	5.81e-48
1607	95	131003	P	95	160975	0	5.81e-48
1608	95	131003	P	95	161203	0	5.81e-48
1609	95	131003	P	95	162870	0	5.81e-48
1610	95	131003	P	95	163148	0	5.81e-48
1611	95	131003	P	95	163247	0	5.81e-48
1612	95	131003	P	95	163422	0	5.81e-48
1613	95	131003	P	95	163719	0	5.81e-48
1614	95	131003	P	95	163818	0	5.81e-48
1615	95	131003	P	95	163917	0	5.81e-48
1616	95	131003	P	95	164191	0	5.81e-48
1617	95	131003	P	95	164419	0	5.81e-48
1618	95	131079	P	95	161051	0	5.81e-48
1619	95	131079	P	95	163498	0	5.81e-48
1620	95	131079	P	95	164267	0	5.81e-48
1621	95	131102	P	95	162744	0	5.81e-48
1622	95	131102	P	95	163022	0	5.81e-48
1623	95	131353	P	95	161051	0	5.81e-48
1624	95	131353	P	95	163498	0	5.81e-48
1625	95	131353	P	95	164267	0	5.81e-48
1626	95	160952	F	95	162744	0	5.81e-48
1627	95	160952	F	95	163022	0	5.81e-48
1628	95	161051	F	95	161203	0	5.81e-48
1629	95	161051	F	95	163148	0	5.81e-48
1630	95	161051	F	95	163719	0	5.81e-48
1631	95	161051	F	95	163818	0	5.81e-48
1632	95	161051	F	95	164419	0	5.81e-48
1633	95	161203	F	95	163498	0	5.81e-48
1634	95	161203	F	95	164267	0	5.81e-48
1635	95	162744	F	95	163399	0	5.81e-48
1636	95	162744	F	95	163696	0	5.81e-48
1637	95	162744	F	95	164168	0	5.81e-48
1638	95	163022	F	95	163399	0	5.81e-48
1639	95	163022	F	95	163696	0	5.81e-48
1640	95	163022	F	95	164168	0	5.81e-48
1641	95	163148	F	95	163498	0	5.81e-48
1642	95	163148	F	95	164267	0	5.81e-48
1643	95	163498	F	95	163719	0	5.81e-48
1644	95	163498	F	95	163818	0	5.81e-48
1645	95	163498	F	95	164419	0	5.81e-48
1646	95	163719	F	95	164267	0	5.81e-48
1647	95	163818	F	95	164267	0	5.81e-48
1648	95	164267	F	95	164419	0	5.81e-48
1649	99	63924	F	99	63951	-1	6.74e-48
1650	106	6637	P	106	23687	-3	7.21e-48
1651	94	49543	P	94	103372	0	2.32e-47
1652	105	56810	F	105	135816	-3	2.8e-47
1653	105	56810	P	105	156228	-3	2.8e-47
1654	93	127934	F	93	127957	0	9.29e-47
1655	93	127934	F	93	128429	0	9.29e-47
1656	93	127934	F	93	131173	0	9.29e-47
1657	93	127934	P	93	160883	0	9.29e-47
1658	93	127934	P	93	163627	0	9.29e-47
1659	93	127934	P	93	164099	0	9.29e-47
1660	93	127957	F	93	128406	0	9.29e-47
1661	93	127957	F	93	131150	0	9.29e-47
1662	93	127957	P	93	160906	0	9.29e-47
1663	93	127957	P	93	163650	0	9.29e-47
1664	93	127957	P	93	164122	0	9.29e-47
1665	93	128406	F	93	128429	0	9.29e-47
1666	93	128406	F	93	131173	0	9.29e-47
1667	93	128406	P	93	160883	0	9.29e-47
1668	93	128406	P	93	163627	0	9.29e-47
1669	93	128406	P	93	164099	0	9.29e-47
1670	93	128429	F	93	131150	0	9.29e-47
1671	93	128429	P	93	160906	0	9.29e-47
1672	93	128429	P	93	163650	0	9.29e-47
1673	93	128429	P	93	164122	0	9.29e-47
1674	93	131150	F	93	131173	0	9.29e-47
1675	93	131150	P	93	160883	0	9.29e-47
1676	93	131150	P	93	163627	0	9.29e-47
1677	93	131150	P	93	164099	0	9.29e-47
1678	93	131173	P	93	160906	0	9.29e-47
1679	93	131173	P	93	163650	0	9.29e-47
1680	93	131173	P	93	164122	0	9.29e-47
1681	93	160883	F	93	160906	0	9.29e-47
1682	93	160883	F	93	163650	0	9.29e-47
1683	93	160883	F	93	164122	0	9.29e-47
1684	93	160906	F	93	163627	0	9.29e-47
1685	93	160906	F	93	164099	0	9.29e-47
1686	93	163627	F	93	163650	0	9.29e-47
1687	93	163627	F	93	164122	0	9.29e-47
1688	93	163650	F	93	164099	0	9.29e-47
1689	93	164099	F	93	164122	0	9.29e-47
1690	97	20793	F	97	129820	-1	1.06e-46
1691	97	20793	F	97	131787	-1	1.06e-46
1692	97	20793	P	97	160265	-1	1.06e-46
1693	97	20793	P	97	162232	-1	1.06e-46
1694	97	22445	F	97	129820	-1	1.06e-46
1695	97	22445	F	97	131787	-1	1.06e-46
1696	97	22445	P	97	160265	-1	1.06e-46
1697	97	22445	P	97	162232	-1	1.06e-46
1698	104	23675	F	104	131446	-3	1.09e-46
1699	104	23675	P	104	160599	-3	1.09e-46
1700	92	6651	P	92	131458	0	3.72e-46
1701	92	6651	F	92	160599	0	3.72e-46
1702	92	19291	F	92	55070	0	3.72e-46
1703	92	62336	P	92	89423	0	3.72e-46
1704	103	18743	F	103	136056	-3	4.23e-46
1705	103	18743	P	103	155990	-3	4.23e-46
1706	91	51179	P	91	101385	0	1.49e-45
1707	91	58917	F	91	59289	0	1.49e-45
1708	91	58917	F	91	59511	0	1.49e-45
1709	91	58917	F	91	59817	0	1.49e-45
1710	91	58917	F	91	60660	0	1.49e-45
1711	91	59289	F	91	60300	0	1.49e-45
1712	91	59511	F	91	60300	0	1.49e-45
1713	91	59817	F	91	60300	0	1.49e-45
1714	91	60300	F	91	60660	0	1.49e-45
1715	90	59673	F	90	59745	0	5.95e-45
1716	90	128026	F	90	128079	0	5.95e-45
1717	90	128026	F	90	131295	0	5.95e-45
1718	90	128026	P	90	160764	0	5.95e-45
1719	90	128026	P	90	163980	0	5.95e-45
1720	90	128079	F	90	131242	0	5.95e-45
1721	90	128079	P	90	160817	0	5.95e-45
1722	90	128079	P	90	164033	0	5.95e-45
1723	90	131242	F	90	131295	0	5.95e-45
1724	90	131242	P	90	160764	0	5.95e-45
1725	90	131242	P	90	163980	0	5.95e-45
1726	90	131295	P	90	160817	0	5.95e-45
1727	90	131295	P	90	164033	0	5.95e-45
1728	90	160764	F	90	160817	0	5.95e-45
1729	90	160764	F	90	164033	0	5.95e-45
1730	90	160817	F	90	163980	0	5.95e-45
1731	90	163980	F	90	164033	0	5.95e-45
1732	101	4643	P	101	53934	-3	6.38e-45
1733	101	4643	P	101	132718	-3	6.38e-45
1734	101	4643	P	101	135446	-3	6.38e-45
1735	101	4643	F	101	156602	-3	6.38e-45
1736	101	4643	F	101	159330	-3	6.38e-45
1737	97	5382	P	97	20793	-2	1.52e-44
1738	97	5382	P	97	22445	-2	1.52e-44
1739	88	128026	F	88	132793	0	9.51e-44
1740	88	128026	P	88	159268	0	9.51e-44
1741	88	128749	F	88	132793	0	9.51e-44
1742	88	128749	P	88	159268	0	9.51e-44
1743	88	131242	F	88	132793	0	9.51e-44
1744	88	131242	P	88	159268	0	9.51e-44
1745	88	131447	F	88	132793	0	9.51e-44
1746	88	131447	P	88	159268	0	9.51e-44
1747	88	132793	P	88	160614	0	9.51e-44
1748	88	132793	P	88	160819	0	9.51e-44
1749	88	132793	P	88	163312	0	9.51e-44
1750	88	132793	P	88	164035	0	9.51e-44
1751	88	159268	F	88	160614	0	9.51e-44
1752	88	159268	F	88	160819	0	9.51e-44
1753	88	159268	F	88	163312	0	9.51e-44
1754	88	159268	F	88	164035	0	9.51e-44
1755	99	4645	F	99	6812	-3	9.61e-44
1756	99	4645	P	99	127532	-3	9.61e-44
1757	99	4645	P	99	130748	-3	9.61e-44
1758	99	4645	F	99	161302	-3	9.61e-44
1759	99	4645	F	99	164518	-3	9.61e-44
1760	95	132823	F	95	135498	-2	2.33e-43
1761	95	132823	P	95	156556	-2	2.33e-43
1762	95	135498	P	95	159231	-2	2.33e-43
1763	95	156556	F	95	159231	-2	2.33e-43
1764	98	7120	P	98	20133	-3	3.73e-43
1765	98	7120	P	98	21785	-3	3.73e-43
1766	98	7120	P	98	56286	-3	3.73e-43
1767	98	19529	F	98	57833	-3	3.73e-43
1768	98	20133	F	98	127225	-3	3.73e-43
1769	98	20133	F	98	130441	-3	3.73e-43
1770	98	20133	F	98	132408	-3	3.73e-43
1771	98	20133	P	98	159643	-3	3.73e-43
1772	98	20133	P	98	161610	-3	3.73e-43
1773	98	20133	P	98	164826	-3	3.73e-43
1774	98	21785	F	98	127225	-3	3.73e-43
1775	98	21785	F	98	130441	-3	3.73e-43
1776	98	21785	F	98	132408	-3	3.73e-43
1777	98	21785	P	98	159643	-3	3.73e-43
1778	98	21785	P	98	161610	-3	3.73e-43
1779	98	21785	P	98	164826	-3	3.73e-43
1780	98	55307	F	98	57833	-3	3.73e-43
1781	98	56286	F	98	127225	-3	3.73e-43
1782	98	56286	F	98	130441	-3	3.73e-43
1783	98	56286	F	98	132408	-3	3.73e-43
1784	98	56286	P	98	159643	-3	3.73e-43
1785	98	56286	P	98	161610	-3	3.73e-43
1786	98	56286	P	98	164826	-3	3.73e-43
1787	98	59081	F	98	59909	-3	3.73e-43
1788	98	59303	F	98	59909	-3	3.73e-43
1789	98	59525	F	98	59909	-3	3.73e-43
1790	98	59909	F	98	60674	-3	3.73e-43
1791	98	133481	F	98	136355	-3	3.73e-43
1792	98	133481	P	98	155696	-3	3.73e-43
1793	98	136355	P	98	158570	-3	3.73e-43
1794	97	23667	F	97	128070	-3	1.44e-42
1795	97	23667	F	97	131286	-3	1.44e-42
1796	97	23667	P	97	160766	-3	1.44e-42
1797	97	23667	P	97	163982	-3	1.44e-42
1798	97	50834	F	97	62136	-3	1.44e-42
1799	97	53172	P	97	76233	-3	1.44e-42
1800	86	58922	F	86	59072	0	1.52e-42
1801	86	59072	F	86	60305	0	1.52e-42
1802	90	5805	P	90	128026	-1	1.61e-42
1803	90	5805	P	90	131242	-1	1.61e-42
1804	90	5805	F	90	160817	-1	1.61e-42
1805	90	5805	F	90	164033	-1	1.61e-42
1806	90	6109	P	90	128026	-1	1.61e-42
1807	90	6109	P	90	131242	-1	1.61e-42
1808	90	6109	F	90	160817	-1	1.61e-42
1809	90	6109	F	90	164033	-1	1.61e-42
1810	90	6337	P	90	128026	-1	1.61e-42
1811	90	6337	P	90	131242	-1	1.61e-42
1812	90	6337	F	90	160817	-1	1.61e-42
1813	90	6337	F	90	164033	-1	1.61e-42
1814	89	54308	F	89	135832	-1	6.35e-42
1815	89	54308	P	89	156228	-1	6.35e-42
1816	89	56826	F	89	135832	-1	6.35e-42
1817	89	56826	P	89	156228	-1	6.35e-42
1818	95	34611	F	95	84035	-3	2.17e-41
1819	95	50485	F	95	61787	-3	2.17e-41
1820	84	63885	F	84	138088	0	2.44e-41
1821	84	63885	P	84	153977	0	2.44e-41
1822	88	127729	F	88	132793	-1	2.51e-41
1823	88	127729	P	88	159268	-1	2.51e-41
1824	88	128498	F	88	132793	-1	2.51e-41
1825	88	128498	P	88	159268	-1	2.51e-41
1826	88	130945	F	88	132793	-1	2.51e-41
1827	88	130945	P	88	159268	-1	2.51e-41
1828	88	132793	P	88	161116	-1	2.51e-41
1829	88	132793	P	88	163563	-1	2.51e-41
1830	88	132793	P	88	164332	-1	2.51e-41
1831	88	159268	F	88	161116	-1	2.51e-41
1832	88	159268	F	88	163563	-1	2.51e-41
1833	88	159268	F	88	164332	-1	2.51e-41
1834	91	53191	P	91	76220	-2	5.48e-41
1835	91	58922	F	91	60455	-2	5.48e-41
1836	91	60305	F	91	60455	-2	5.48e-41
1837	91	112911	F	91	119273	-2	5.48e-41
1838	91	112911	P	91	172785	-2	5.48e-41
1839	91	119273	P	91	179147	-2	5.48e-41
1840	91	172785	F	91	179147	-2	5.48e-41
1841	90	23676	F	90	132793	-2	2.14e-40
1842	90	23676	P	90	159266	-2	2.14e-40
1843	90	155990	F	90	158870	-2	2.14e-40
1844	82	6766	P	82	127922	0	3.9e-40
1845	82	6766	P	82	128394	0	3.9e-40
1846	82	6766	P	82	131138	0	3.9e-40
1847	82	6766	F	82	160929	0	3.9e-40
1848	82	6766	F	82	163673	0	3.9e-40
1849	82	6766	F	82	164145	0	3.9e-40
1850	89	23675	F	89	128025	-2	8.38e-40
1851	89	23675	F	89	131241	-2	8.38e-40
1852	89	23675	P	89	160819	-2	8.38e-40
1853	89	23675	P	89	164035	-2	8.38e-40
1854	92	19042	F	92	133481	-3	1.26e-39
1855	92	19042	P	92	158576	-3	1.26e-39
1856	92	50607	F	92	61909	-3	1.26e-39
1857	92	50844	F	92	62146	-3	1.26e-39
1858	92	54828	F	92	133481	-3	1.26e-39
1859	92	54828	P	92	158576	-3	1.26e-39
1860	92	57357	F	92	133481	-3	1.26e-39
1861	92	57357	P	92	158576	-3	1.26e-39
1862	85	49665	P	85	103320	-1	1.55e-39
1863	85	55077	F	85	57602	-1	1.55e-39
1864	88	49769	P	88	103221	-2	3.28e-39
1865	88	57099	F	88	133217	-2	3.28e-39
1866	88	57099	P	88	158844	-2	3.28e-39
1867	88	133217	F	88	136097	-2	3.28e-39
1868	88	133217	P	88	155964	-2	3.28e-39
1869	88	136097	P	88	158844	-2	3.28e-39
1870	91	7856	P	91	137087	-3	4.88e-39
1871	91	7856	F	91	154971	-3	4.88e-39
1872	91	7938	P	91	20979	-3	4.88e-39
1873	91	7938	P	91	22631	-3	4.88e-39
1874	91	7938	P	91	55480	-3	4.88e-39
1875	91	56782	F	91	135788	-3	4.88e-39
1876	91	56782	P	91	156270	-3	4.88e-39
1877	84	4745	P	84	127447	-1	6.14e-39
1878	84	4745	P	84	130663	-1	6.14e-39
1879	84	4745	P	84	132633	-1	6.14e-39
1880	84	4745	P	84	135361	-1	6.14e-39
1881	84	4745	F	84	156704	-1	6.14e-39
1882	84	4745	F	84	159432	-1	6.14e-39
1883	84	4745	F	84	161402	-1	6.14e-39
1884	84	4745	F	84	164618	-1	6.14e-39
1885	84	54571	F	84	133217	-1	6.14e-39
1886	84	54571	P	84	158848	-1	6.14e-39
1887	80	7178	P	80	53780	0	6.23e-39
1888	80	53780	F	80	132368	0	6.23e-39
1889	80	53780	P	80	159701	0	6.23e-39
1890	80	160645	F	80	163594	0	6.23e-39
1891	80	160850	F	80	161147	0	6.23e-39
1892	80	160850	F	80	164363	0	6.23e-39
1893	80	161147	F	80	163343	0	6.23e-39
1894	80	161147	F	80	164066	0	6.23e-39
1895	80	163343	F	80	164363	0	6.23e-39
1896	80	164066	F	80	164363	0	6.23e-39
1897	79	6664	P	79	128037	0	2.49e-38
1898	79	6664	P	79	131253	0	2.49e-38
1899	79	6664	F	79	160817	0	2.49e-38
1900	79	6664	F	79	164033	0	2.49e-38
1901	89	23675	F	89	127728	-3	7.29e-38
1902	89	23675	F	89	128497	-3	7.29e-38
1903	89	23675	F	89	130944	-3	7.29e-38
1904	89	23675	P	89	161116	-3	7.29e-38
1905	89	23675	P	89	163563	-3	7.29e-38
1906	89	23675	P	89	164332	-3	7.29e-38
1907	89	50583	F	89	61885	-3	7.29e-38
1908	78	59229	F	78	59685	0	9.98e-38
1909	78	59229	F	78	59697	0	9.98e-38
1910	78	59229	F	78	59709	0	9.98e-38
1911	78	59229	F	78	59721	0	9.98e-38
1912	78	59229	F	78	59733	0	9.98e-38
1913	78	59229	F	78	59745	0	9.98e-38
1914	78	59451	F	78	59685	0	9.98e-38
1915	78	59451	F	78	59697	0	9.98e-38
1916	78	59451	F	78	59709	0	9.98e-38
1917	78	59451	F	78	59721	0	9.98e-38
1918	78	59451	F	78	59733	0	9.98e-38
1919	78	59451	F	78	59745	0	9.98e-38
1920	78	59673	F	78	59757	0	9.98e-38
1921	88	5807	P	88	23676	-3	2.82e-37
1922	88	6111	P	88	23676	-3	2.82e-37
1923	88	6339	P	88	23676	-3	2.82e-37
1924	88	21094	F	88	137120	-3	2.82e-37
1925	88	21094	P	88	154941	-3	2.82e-37
1926	88	22746	F	88	137120	-3	2.82e-37
1927	88	22746	P	88	154941	-3	2.82e-37
1928	88	55595	F	88	137120	-3	2.82e-37
1929	88	55595	P	88	154941	-3	2.82e-37
1930	81	19199	F	81	57514	-1	3.79e-37
1931	81	54985	F	81	57514	-1	3.79e-37
1932	81	132837	F	81	135512	-1	3.79e-37
1933	81	132837	P	81	156556	-1	3.79e-37
1934	81	135512	P	81	159231	-1	3.79e-37
1935	77	6666	P	77	132804	0	3.99e-37
1936	77	6666	F	77	159268	0	3.99e-37
1937	84	4745	F	84	6912	-2	7.64e-37
1938	84	49968	P	84	103031	-2	7.64e-37
1939	84	155893	F	84	158767	-2	7.64e-37
1940	87	50745	F	87	62047	-3	1.09e-36
1941	87	50844	P	87	101890	-3	1.09e-36
1942	80	53780	F	80	127185	-1	1.5e-36
1943	80	53780	F	80	130401	-1	1.5e-36
1944	80	53780	P	80	161668	-1	1.5e-36
1945	80	53780	P	80	164884	-1	1.5e-36
1946	76	6737	P	76	127706	0	1.6e-36
1947	76	6737	P	76	130922	0	1.6e-36
1948	76	6737	P	76	131424	0	1.6e-36
1949	76	6737	F	76	160649	0	1.6e-36
1950	76	6737	F	76	161151	0	1.6e-36
1951	76	6737	F	76	164367	0	1.6e-36
1952	86	50466	F	86	61768	-3	4.21e-36
1953	86	64201	F	86	138323	-3	4.21e-36
1954	86	64201	P	86	153740	-3	4.21e-36
1955	75	55087	F	75	57612	0	6.38e-36
1956	82	55077	F	82	136600	-2	1.16e-35
1957	82	55077	P	82	155467	-2	1.16e-35
1958	74	20816	F	74	129843	0	2.55e-35
1959	74	20816	F	74	131810	0	2.55e-35
1960	74	20816	P	74	160265	0	2.55e-35
1961	74	20816	P	74	162232	0	2.55e-35
1962	74	22468	F	74	129843	0	2.55e-35
1963	74	22468	F	74	131810	0	2.55e-35
1964	74	22468	P	74	160265	0	2.55e-35
1965	74	22468	P	74	162232	0	2.55e-35
1966	81	5213	F	81	7948	-2	4.55e-35
1967	81	7948	P	81	19702	-2	4.55e-35
1968	81	7948	P	81	20979	-2	4.55e-35
1969	81	7948	P	81	22631	-2	4.55e-35
1970	81	7948	P	81	55480	-2	4.55e-35
1971	81	7948	P	81	130005	-2	4.55e-35
1972	81	7948	P	81	131972	-2	4.55e-35
1973	81	7948	F	81	160096	-2	4.55e-35
1974	81	7948	F	81	162063	-2	4.55e-35
1975	81	50618	F	81	61920	-2	4.55e-35
1976	73	6958	P	73	132598	0	1.02e-34
1977	73	6958	F	73	159478	0	1.02e-34
1978	83	20090	F	83	53777	-3	2.42e-34
1979	83	21742	F	83	53777	-3	2.42e-34
1980	83	23394	F	83	53777	-3	2.42e-34
1981	83	34262	F	83	83684	-3	2.42e-34
1982	83	53777	F	83	56243	-3	2.42e-34
1983	83	59114	F	83	59942	-3	2.42e-34
1984	83	59336	F	83	59942	-3	2.42e-34
1985	83	59558	F	83	59942	-3	2.42e-34
1986	83	59942	F	83	60707	-3	2.42e-34
1987	76	112926	F	76	119288	-1	3.64e-34
1988	76	112926	P	76	172785	-1	3.64e-34
1989	76	119288	P	76	179147	-1	3.64e-34
1990	72	5742	P	72	129032	0	4.09e-34
1991	72	5742	P	72	129310	0	4.09e-34
1992	72	5742	F	72	162767	0	4.09e-34
1993	72	5742	F	72	163045	0	4.09e-34
1994	72	5871	P	72	129032	0	4.09e-34
1995	72	5871	P	72	129310	0	4.09e-34
1996	72	5871	F	72	162767	0	4.09e-34
1997	72	5871	F	72	163045	0	4.09e-34
1998	72	6046	P	72	129032	0	4.09e-34
[truncated: 3,002 more rows]

## Sheet: Table S4
Table S4 Statics of dispersed repeat sequences
NO.	Indices	Period	Copy	Consensus	Percent	Percent	Score	A	C	G	T	Entropy	Region
		Size	Number	Size	Matches	Indels						(0-2)
1	21--50	14	2.1	15	93	6	53	70	20	10	0	1.16	LSC
2	4075--4108	17	2	17	94	0	59	73	11	14	0	1.1	LSC
3	5329--5359	15	2	16	93	6	55	6	22	6	64	1.4	LSC
4	5717--6155	76	5.8	76	74	12	391	38	18	7	35	1.8	LSC
5	5730--5971	129	1.9	129	99	0	475	37	18	8	35	1.82	LSC
6	5948--5994	23	2	23	100	0	94	38	19	12	29	1.89	LSC
7	5872--6374	99	5	99	75	13	542	37	18	8	35	1.81	LSC
8	6041--6602	228	2.5	227	99	0	971	37	18	8	35	1.82	LSC
9	6034--6275	129	1.9	129	99	0	475	37	18	8	35	1.82	LSC
10	5717--6710	304	3.2	304	90	5	1439	37	18	8	35	1.81	LSC
11	6252--6298	23	2	23	100	0	94	38	19	12	29	1.89	LSC
12	6480--6526	23	2	23	100	0	94	38	19	12	29	1.89	LSC
13	6404--6701	99	3	99	100	0	596	38	18	8	35	1.8	LSC
14	6579--6625	23	2	23	100	0	94	38	19	12	29	1.89	LSC
15	6702--6779	36	2.2	36	100	0	156	38	17	12	30	1.88	LSC
16	6767--6836	23	3	23	100	0	140	38	18	12	30	1.88	LSC
17	8079--8103	12	2.1	12	100	0	50	40	0	16	44	1.47	LSC
18	8639--8691	24	2.2	24	100	0	106	39	15	16	28	1.89	LSC
19	17223--17247	12	2.1	12	100	0	50	48	16	8	28	1.74	LSC
20	17315--17346	16	2	16	100	0	64	37	18	0	43	1.51	LSC
21	18533--18593	21	2.9	21	97	0	113	34	18	9	37	1.83	LSC
22	19233--19277	14	3.2	14	87	0	63	31	2	0	66	1.04	LSC
23	19276--19303	14	2	14	100	0	56	35	0	21	42	1.53	LSC
24	19638--19668	15	2	16	93	6	55	64	6	22	6	1.4	LSC
25	20510--20545	18	2	18	100	0	72	55	0	5	38	1.23	LSC
26	20915--20945	15	2	16	93	6	55	64	6	22	6	1.4	LSC
27	22162--22197	18	2	18	100	0	72	55	0	5	38	1.23	LSC
28	22567--22597	15	2	16	93	6	55	64	6	22	6	1.4	LSC
29	23655--23764	53	2.1	53	93	3	186	34	10	20	35	1.86	LSC
30	23838--23915	26	3	26	100	0	156	30	19	0	50	1.48	LSC
31	30340--30440	27	3.7	27	96	2	177	32	0	0	67	0.91	LSC
32	30342--30437	8	11	9	77	21	98	32	0	0	67	0.91	LSC
33	30365--30437	9	8.1	9	75	11	51	34	0	0	65	0.93	LSC
34	32057--32090	15	2.4	14	95	5	59	2	17	0	79	0.86	LSC
35	34240--34286	23	2	23	95	0	85	38	12	19	29	1.89	LSC
36	37532--37557	12	2.2	12	100	0	52	50	7	7	34	1.6	LSC
37	37658--37699	22	1.9	22	85	0	57	33	23	2	40	1.68	LSC
38	41916--41956	20	2	20	95	0	73	26	21	9	41	1.84	LSC
39	42323--42358	18	2	18	100	0	72	27	0	16	55	1.42	LSC
40	45269--45301	11	3	11	95	0	57	66	0	15	18	1.25	LSC
41	49150--49182	12	2.8	12	95	0	57	33	24	33	9	1.87	LSC
42	49208--49239	16	2	16	100	0	64	31	31	0	37	1.58	LSC
43	49625--49650	13	2	13	100	0	52	30	0	7	61	1.24	LSC
44	50990--51090	30	3.4	30	91	2	150	35	19	15	28	1.93	LSC
45	50990--51102	60	1.9	60	83	7	149	38	20	15	26	1.92	LSC
46	52271--52299	12	2.4	12	100	0	58	34	0	0	65	0.93	LSC
47	52991--53038	17	2.8	17	90	3	69	68	0	0	31	0.9	LSC
48	52996--53037	7	6	7	86	13	52	69	0	0	30	0.89	LSC
49	52989--53038	11	4.3	12	78	14	52	68	0	0	32	0.9	LSC
50	52989--53037	14	3.5	14	78	18	57	67	0	0	32	0.91	LSC
51	55019--55063	14	3.2	14	87	0	63	31	2	0	66	1.04	LSC
52	55416--55446	15	2	16	93	6	55	64	6	22	6	1.4	LSC
53	56663--56698	18	2	18	100	0	72	55	0	5	38	1.23	LSC
54	57548--57592	14	3.2	14	93	0	72	33	2	0	64	1.06	LSC
55	57918--57996	27	2.9	27	81	9	90	27	18	6	46	1.73	LSC
56	57953--58007	27	2	27	100	0	110	30	18	14	36	1.91	LSC
57	58238--58262	6	4.2	6	100	0	50	36	16	32	16	1.9	LSC
58	58246--58547	96	3.1	95	85	2	385	42	17	18	21	1.89	LSC
59	58272--58604	96	3.6	89	78	12	259	42	18	15	23	1.88	LSC
60	58867--58940	3	25	3	70	2	51	63	5	25	5	1.37	LSC
61	58789--58878	39	2.3	39	88	0	126	47	13	18	20	1.82	LSC
62	58870--58940	15	4.8	15	92	1	117	63	5	25	5	1.39	LSC
63	58930--59013	39	2.2	39	91	0	132	44	11	23	20	1.85	LSC
64	58797--59163	150	2.6	139	88	6	508	51	10	21	16	1.75	LSC
65	59005--59083	15	5.3	15	87	3	106	67	6	20	6	1.36	LSC
66	58870--59163	150	2	150	95	0	525	53	9	22	14	1.7	LSC
67	59007--59077	9	7.6	9	72	9	61	69	5	19	5	1.3	LSC
68	59005--59083	30	2.6	30	96	4	142	67	6	20	6	1.36	LSC
69	59020--59062	21	2	21	81	0	50	69	4	20	4	1.25	LSC
70	59080--60057	39	25.8	39	80	7	487	47	12	22	17	1.8	LSC
71	59230--59307	12	6.5	12	100	0	156	58	7	25	7	1.52	LSC
72	58932--60844	222	8.4	222	74	13	1544	48	11	21	18	1.79	LSC
73	59452--59529	12	6.5	12	100	0	156	58	7	25	7	1.52	LSC
74	59160--59715	183	3	182	83	6	579	48	12	22	16	1.8	LSC
75	59674--59835	12	13.5	12	100	0	324	58	8	25	8	1.54	LSC
76	60250--60323	3	25	3	70	2	51	63	5	25	5	1.37	LSC
77	60172--60261	39	2.3	39	88	0	126	47	13	18	20	1.82	LSC
78	60253--60323	15	4.8	15	92	1	117	63	5	25	5	1.39	LSC
79	60313--60396	39	2.2	39	91	0	132	44	11	23	20	1.85	LSC
80	60180--60546	150	2.6	139	88	6	499	51	10	21	16	1.75	LSC
81	60388--60466	15	5.3	15	87	3	106	67	6	20	6	1.36	LSC
82	60253--60546	150	2	150	94	0	516	53	9	22	14	1.7	LSC
83	60390--60460	9	7.6	9	72	9	61	69	5	19	5	1.3	LSC
84	60388--60466	30	2.6	30	96	4	142	67	6	20	6	1.36	LSC
85	60403--60445	21	2	21	81	0	50	69	4	20	4	1.25	LSC
86	60463--60622	39	4.1	39	89	0	230	45	12	21	20	1.84	LSC
87	60465--60829	78	4.5	78	68	17	231	46	12	21	19	1.83	LSC
88	60613--60678	12	5.5	12	100	0	132	59	7	25	7	1.52	LSC
89	60315--60844	210	2.4	213	91	5	832	48	11	21	17	1.79	LSC
90	60673--60832	39	4.1	39	90	0	239	45	13	21	20	1.85	LSC
91	60849--60882	15	2.3	15	94	0	59	47	5	23	23	1.73	LSC
92	61607--61664	18	3.2	18	67	26	50	62	12	18	6	1.52	LSC
93	62754--62784	15	2	16	93	6	55	64	6	22	6	1.4	LSC
94	63925--64050	27	4.7	27	98	0	243	36	11	21	30	1.88	LSC
95	71327--71382	25	2.3	25	81	9	62	53	0	14	32	1.41	LSC
96	72547--72591	8	5.5	8	80	15	56	82	0	6	11	0.84	LSC
97	76991--77163	93	1.9	93	83	2	231	38	12	21	27	1.9	LSC
98	78020--78083	13	4.9	13	100	0	128	54	0	14	31	1.4	LSC
99	89578--89646	30	2.3	30	94	0	120	17	24	17	40	1.9	LSC
100	90589--90626	12	3.2	12	92	0	58	42	5	0	52	1.24	LSC
101	90581--90626	12	3.8	12	88	2	56	43	4	0	52	1.21	LSC
102	90581--90632	12	4.2	12	87	2	50	40	3	0	55	1.18	LSC
103	90795--90824	15	2	15	100	0	60	13	6	20	60	1.55	LSC
104	91847--91877	15	2.1	15	100	0	62	64	0	12	22	1.27	LSC
105	94904--94941	15	2.5	15	100	0	76	26	18	21	34	1.96	LSC
106	101100--101130	14	2.2	14	94	0	53	45	0	22	32	1.53	LSC
107	101629--101826	30	6.6	30	87	1	200	21	15	19	42	1.88	LSC
108	102084--102108	5	5	5	100	0	50	0	0	20	80	0.72	LSC
109	102605--102635	15	2.1	15	93	0	53	35	6	9	48	1.62	LSC
110	102669--102726	27	2.3	24	78	16	64	15	15	8	60	1.58	LSC
111	102682--102739	27	2.1	27	100	0	116	15	20	10	53	1.71	LSC
112	102727--102793	30	2.3	30	89	2	109	13	19	16	50	1.77	LSC
113	102788--102817	16	1.9	15	93	6	51	16	6	16	60	1.56	LSC
114	106199--106231	8	4.1	8	85	14	50	3	9	0	87	0.63	LSC
115	106868--106895	14	2	14	100	0	56	21	21	7	50	1.72	LSC
116	107653--107684	16	2	16	100	0	64	6	37	12	43	1.68	LSC
117	108644--108698	21	2.6	21	94	0	101	29	12	12	45	1.79	LSC
118	110907--110946	15	2.7	15	92	7	64	57	0	2	40	1.12	LSC
119	110907--110962	19	2.8	21	76	15	64	57	1	3	37	1.27	LSC
120	110980--111048	11	6	11	75	21	61	47	7	2	42	1.46	LSC
121	110943--111033	36	2.6	36	91	5	141	49	8	3	38	1.5	LSC
122	110928--111026	18	5.8	17	68	21	55	50	8	3	38	1.47	LSC
123	112371--112395	12	2.1	12	100	0	50	0	40	0	60	0.97	IRa
124	112848--112928	18	4.9	18	88	11	106	50	6	30	12	1.64	IRa
125	112869--112914	14	3.3	14	100	0	92	50	6	30	13	1.66	IRa
126	112851--112914	28	2.1	28	88	11	92	50	6	31	12	1.65	IRa
127	114627--114659	16	2.1	16	100	0	66	12	24	18	45	1.83	IRa
128	114647--114671	12	2.1	12	100	0	50	8	24	24	44	1.8	IRa
129	118854--118893	21	1.9	21	94	0	71	30	17	10	42	1.82	IRa
130	126343--126405	32	2	32	90	0	99	41	20	11	26	1.86	IRa
131	127608--127654	23	2	23	100	0	94	29	12	19	38	1.89	IRa
132	127608--127669	23	2.7	23	87	2	61	33	9	19	37	1.84	IRa
133	127631--127958	76	4.3	76	83	7	468	35	8	18	37	1.82	IRa
134	127707--127753	23	2	23	100	0	94	29	12	19	38	1.89	IRa
135	127631--128116	152	3.2	150	78	10	489	34	9	18	37	1.84	IRa
136	127935--128050	23	5	23	100	0	232	30	12	18	38	1.88	IRa
137	128027--128169	53	2.7	53	100	0	286	32	11	19	35	1.88	IRa
138	128209--128255	23	2	23	100	0	94	29	12	19	38	1.89	IRa
139	128133--128453	99	3.2	99	100	0	642	34	8	18	38	1.81	IRa
140	128209--128270	23	2.7	23	87	2	61	33	9	19	37	1.84	IRa
141	128308--128354	23	2	23	100	0	94	29	12	19	38	1.89	IRa
142	128308--128369	23	2.7	23	87	2	61	33	9	19	37	1.84	IRa
143	128232--129286	175	6.2	172	72	17	494	35	8	18	37	1.82	IRa
144	128331--128727	76	5.3	76	78	13	387	34	9	18	38	1.83	IRa
145	128407--128522	23	5	23	100	0	232	30	12	18	38	1.88	IRa
146	127859--129405	472	3.3	472	80	15	1729	34	9	18	38	1.82	IRa
147	128308--128773	145	3.2	144	71	15	446	33	10	18	38	1.84	IRa
148	128704--128773	23	3	23	100	0	140	30	12	18	38	1.88	IRa
149	128803--129203	99	4	99	97	2	766	35	7	18	38	1.8	IRa
150	128879--128925	23	2	23	100	0	94	29	12	19	38	1.89	IRa
151	128879--128940	23	2.7	23	87	2	61	33	9	19	37	1.84	IRa
152	128978--129024	23	2	23	100	0	94	29	12	19	38	1.89	IRa
153	128803--129481	202	3.5	198	80	13	869	35	7	18	38	1.79	IRa
154	129081--129127	23	2	23	100	0	94	29	12	19	38	1.89	IRa
155	129081--129142	23	2.7	23	87	2	61	33	9	19	37	1.84	IRa
156	129104--129279	76	2.3	76	100	0	352	35	7	18	38	1.79	IRa
157	128552--129557	278	3.6	278	87	6	1506	35	8	18	38	1.8	IRa
158	129256--129302	23	2	23	100	0	94	29	12	19	38	1.89	IRa
159	129180--129481	99	3	99	96	3	568	35	7	18	38	1.8	IRa
160	129359--129405	23	2	23	100	0	94	29	12	19	38	1.89	IRa
161	129359--129420	23	2.7	23	87	2	61	33	9	19	37	1.84	IRa
162	129382--129583	76	2.7	76	100	0	404	37	6	18	37	1.77	IRa
163	129941--129971	15	2	16	93	6	55	64	6	22	6	1.4	IRa
164	130824--130870	23	2	23	100	0	94	29	12	19	38	1.89	IRa
165	130824--130885	23	2.7	23	87	2	61	33	9	19	37	1.84	IRa
166	130847--131174	76	4.3	76	83	7	468	35	8	18	37	1.82	IRa
167	130923--130969	23	2	23	100	0	94	29	12	19	38	1.89	IRa
168	130847--131332	152	3.2	150	78	10	489	34	9	18	37	1.84	IRa
169	131151--131266	23	5	23	100	0	232	30	12	18	38	1.88	IRa
170	131243--131385	53	2.7	53	100	0	286	32	11	19	35	1.88	IRa
171	131325--131550	76	3	73	74	12	258	35	9	17	37	1.83	IRa
172	131425--131471	23	2	23	100	0	94	29	12	19	38	1.89	IRa
173	131908--131938	15	2	16	93	6	55	64	6	22	6	1.4	IRa
174	132771--132881	53	2.1	53	98	0	213	33	11	18	36	1.88	IRa
175	133756--133789	15	2.5	13	82	17	50	20	20	5	52	1.67	IRa
176	133760--133795	15	2.4	15	100	0	72	19	22	5	52	1.66	IRa
177	135600--135640	21	2	21	100	0	82	68	0	14	17	1.22	IRa
178	136546--136590	14	3.2	14	93	0	72	33	2	0	64	1.06	IRa
179	136940--136970	15	2	16	93	6	55	64	6	22	6	1.4	IRa
180	138002--138041	20	2	20	100	0	80	40	25	10	25	1.86	IRa
181	144370--144404	17	2.1	17	100	0	70	28	0	11	60	1.32	SSC
182	144412--144448	18	2	19	89	5	58	78	0	8	13	0.96	SSC
183	145960--146006	16	2.9	16	78	12	51	65	4	2	27	1.22	SSC
184	148601--148635	16	2.3	15	95	5	61	25	11	31	31	1.91	SSC
185	149906--149969	17	3.3	20	85	8	80	46	1	0	51	1.1	SSC
186	151835--151863	14	2.1	14	100	0	58	13	13	6	65	1.45	SSC
187	151860--151907	17	2.8	17	87	6	62	20	2	0	77	0.88	SSC
188	151860--151921	25	2.5	23	87	10	79	22	1	0	75	0.88	SSC
189	151881--151921	17	2.5	17	84	11	50	24	0	0	75	0.8	SSC
190	153978--154036	27	2.2	27	84	6	75	27	22	8	42	1.82	IRb
191	154109--154148	20	2	20	100	0	80	25	10	25	40	1.86	IRb
192	155180--155210	15	2	16	93	6	55	6	22	6	64	1.4	IRb
193	155560--155604	14	3.2	14	93	0	72	64	0	2	33	1.06	IRb
194	156510--156550	21	2	21	100	0	82	17	14	0	68	1.22	IRb
195	158355--158390	15	2.4	15	100	0	72	52	5	22	19	1.66	IRb
196	159269--159379	53	2.1	53	98	0	213	36	18	11	33	1.88	IRb
197	160212--160242	15	2	16	93	6	55	6	22	6	64	1.4	IRb
198	160679--160725	23	2	23	100	0	94	38	19	12	29	1.89	IRb
199	160600--160825	76	3	73	74	12	240	37	17	9	35	1.83	IRb
200	160765--160907	53	2.7	53	100	0	286	35	19	11	32	1.88	IRb
201	160884--160999	23	5	23	100	0	232	38	18	12	30	1.88	IRb
202	160976--161303	76	4.3	76	83	7	468	37	18	8	35	1.82	IRb
203	160679--161227	274	2	271	84	7	707	37	18	10	33	1.85	IRb
204	161181--161227	23	2	23	100	0	94	38	19	12	29	1.89	IRb
205	161280--161326	23	2	23	100	0	94	38	19	12	29	1.89	IRb
206	162179--162209	15	2	16	93	6	55	6	22	6	64	1.4	IRb
207	162567--162768	76	2.7	76	100	0	404	37	18	6	37	1.77	IRb
208	162745--162791	23	2	23	100	0	94	38	19	12	29	1.89	IRb
209	162848--162894	23	2	23	100	0	94	38	19	12	29	1.89	IRb
210	162669--162970	99	3	99	96	3	568	38	18	7	35	1.8	IRb
211	162871--163046	76	2.3	76	100	0	352	38	18	7	35	1.79	IRb
212	163023--163069	23	2	23	100	0	94	38	19	12	29	1.89	IRb
213	162947--163347	99	4	99	97	2	766	38	18	7	35	1.8	IRb
214	163126--163172	23	2	23	100	0	94	38	19	12	29	1.89	IRb
215	162947--163347	202	2	198	98	1	766	38	18	7	35	1.8	IRb
216	163225--163271	23	2	23	100	0	94	38	19	12	29	1.89	IRb
217	163149--163598	175	2.6	175	84	7	712	38	18	8	34	1.82	IRb
218	163212--163423	76	2.8	76	73	13	245	37	18	9	33	1.84	IRb
219	162669--163522	377	2.3	376	93	4	1463	38	18	8	35	1.81	IRb
220	163377--163446	23	3	23	100	0	140	38	18	12	30	1.88	IRb
221	163423--163819	76	5.3	76	79	12	387	38	18	9	34	1.83	IRb
222	163628--163743	23	5	23	100	0	232	38	18	12	30	1.88	IRb
223	163697--164017	99	3.2	99	100	0	642	38	18	8	34	1.81	IRb
224	163796--163842	23	2	23	100	0	94	38	19	12	29	1.89	IRb
225	163895--163941	23	2	23	100	0	94	38	19	12	29	1.89	IRb
226	163981--164123	53	2.7	53	100	0	286	35	19	11	32	1.88	IRb
227	164100--164215	23	5	23	100	0	232	38	18	12	30	1.88	IRb
228	164192--164519	76	4.3	76	83	7	468	37	18	8	35	1.82	IRb
229	163720--164443	274	2.6	271	66	21	384	37	18	9	34	1.84	IRb
230	164397--164443	23	2	23	100	0	94	38	19	12	29	1.89	IRb
231	164496--164542	23	2	23	100	0	94	38	19	12	29	1.89	IRb
232	165745--165807	32	2	32	90	0	99	26	11	20	41	1.86	IRb
233	173257--173296	21	1.9	21	94	0	71	42	10	17	30	1.82	IRb
234	177479--177503	12	2.1	12	100	0	50	44	24	24	8	1.8	IRb
235	177491--177523	16	2.1	16	100	0	66	45	18	24	12	1.83	IRb
236	179222--179302	18	4.9	18	88	11	106	12	30	6	50	1.64	IRb
237	179236--179281	14	3.3	14	100	0	92	13	30	6	50	1.66	IRb
238	179755--179779	12	2.1	12	100	0	50	60	0	40	0	0.97	IRb

## Sheet: Table S5
Table S5. Simple sequence repeat statistics data and distribution.
ID	Start	End	Repeat Motif	Repeat Motif	Length(bp)	Region
1	1613	1623	(T)11	TTTTTTTTTTT	11	LSC
2	1387	1398	(AATG)3	AATGAATGAATG	12	LSC
3	2684	2694	(A)11	AAAAAAAAAAA	11	LSC
4	4106	4115	(A)10	AAAAAAAAAA	10	LSC
5	4389	4398	(A)10	AAAAAAAAAA	10	LSC
6	5298	5309	(TTC)4	TTCTTCTTCTTC	12	LSC
7	5331	5342	(TTC)4	TTCTTCTTCTTC	12	LSC
8	4318	4329	(AAAT)3	AAATAAATAAAT	12	LSC
9	8061	8078	(AT)9	ATATATATATATATATAT	18	LSC
10	8797	8812	(TA)8	TATATATATATATATA	16	LSC
11	11161	11171	(A)11	AAAAAAAAAAA	11	LSC
12	14662	14671	(A)10	AAAAAAAAAA	10	LSC
13	15913	15923	(A)11	AAAAAAAAAAA	11	LSC
14	18098	18109	(TTC)4	TTCTTCTTCTTC	12	LSC
15	16693	16704	(TTAA)3	TTAATTAATTAA	12	LSC
16	19655	19666	(GAA)4	GAAGAAGAAGAA	12	LSC
17	19687	19698	(AGA)4	AGAAGAAGAAGA	12	LSC
18	20932	20943	(GAA)4	GAAGAAGAAGAA	12	LSC
19	20964	20975	(AGA)4	AGAAGAAGAAGA	12	LSC
20	24007	24022	(A)16	AAAAAAAAAAAAAAAA	16	LSC
21	22584	22595	(GAA)4	GAAGAAGAAGAA	12	LSC
22	22616	22627	(AGA)4	AGAAGAAGAAGA	12	LSC
23	23817	23828	(AAG)4	AAGAAAGAAAGA	12	LSC
24	32994	33006	(A)13	AAAAAAAAAAAAA	13	LSC
25	35297	35312	(T)16	TTTTTTTTTTTTTTTT	16	LSC
26	34222	34233	(TA)6	TATATATATATA	12	LSC
27	34825	34834	(TA)5	TATATATATA	10	LSC
28	37282	37291	(T)10	TTTTTTTTTT	10	LSC
29	43797	43807	(A)11	AAAAAAAAAAA	11	LSC
30	46645	46655	(T)11	TTTTTTTTTTT	11	LSC
31	48276	48285	(AT)5	ATATATATAT	10	LSC
32	48304	48319	(AT)8	ATATATATATATATAT	16	LSC
33	48264	48275	(ATAA)3	ATAAATAAATAA	12	LSC
34	48294	48305	(AAAT)3	AAATAAATAAAT	12	LSC
35	48352	48361	(AT)5	ATATATATAT	10	LSC
36	51848	51857	(T)10	TTTTTTTTTT	10	LSC
37	51512	51523	(AGAT)3	AGATAGATAGAT	12	LSC
38	53435	53444	(A)10	AAAAAAAAAA	10	LSC
39	53001	53015	(TAA)5	TAATAATAATAATAA	15	LSC
40	53011	53022	(AATA)3	AATAAATAAATA	12	LSC
41	55433	55444	(GAA)4	GAAGAAGAAGAA	12	LSC
42	55465	55476	(AGA)4	AGAAGAAGAAGA	12	LSC
43	58037	58048	(GAA)4	GAAGAAGAAGAA	12	LSC
44	58238	58261	(ATAGGC)4	ATAGGCATAGGCATAGGCATAGGC	24	LSC
45	58597	58606	(A)10	AAAAAAAAAA	10	LSC
46	60160	60169	(A)10	AAAAAAAAAA	10	LSC
47	58867	58878	(AGA)4	AGAAGAAGAAGA	12	LSC
48	58900	58911	(AGA)4	AGAAGAAGAAGA	12	LSC
49	58915	58926	(AGA)4	AGAAGAAGAAGA	12	LSC
50	58963	58974	(AGA)4	AGAAGAAGAAGA	12	LSC
51	59113	59124	(AGA)4	AGAAGAAGAAGA	12	LSC
52	59335	59346	(AGA)4	AGAAGAAGAAGA	12	LSC
53	59557	59568	(AGA)4	AGAAGAAGAAGA	12	LSC
54	59863	59874	(AGA)4	AGAAGAAGAAGA	12	LSC
55	60250	60261	(AGA)4	AGAAGAAGAAGA	12	LSC
56	60283	60294	(AGA)4	AGAAGAAGAAGA	12	LSC
57	60298	60309	(AGA)4	AGAAGAAGAAGA	12	LSC
58	60346	60357	(AGA)4	AGAAGAAGAAGA	12	LSC
59	61634	61645	(A)12	AAAAAAAAAAAA	12	LSC
60	60496	60507	(AGA)4	AGAAGAAGAAGA	12	LSC
61	60706	60717	(AGA)4	AGAAGAAGAAGA	12	LSC
62	60835	60852	(AGA)6	AGAAGAAGAAGAAGAAGA	18	LSC
63	61592	61609	(AATAAA)3	AATAAAAATAAAAATAAA	18	LSC
64	63582	63592	(A)11	AAAAAAAAAAA	11	LSC
65	62771	62782	(GAA)4	GAAGAAGAAGAA	12	LSC
66	62803	62814	(AGA)4	AGAAGAAGAAGA	12	LSC
67	67473	67486	(T)14	TTTTTTTTTTTTTT	14	LSC
68	67806	67816	(T)11	TTTTTTTTTTT	11	LSC
69	67038	67049	(ATGA)3	ATGAATGAATGA	12	LSC
70	69430	69439	(T)10	TTTTTTTTTT	10	LSC
71	71068	71077	(T)10	TTTTTTTTTT	10	LSC
72	71605	71616	(A)12	AAAAAAAAAAAA	12	LSC
73	72385	72397	(T)13	TTTTTTTTTTTTT	13	LSC
74	72548	72561	(A)14	AAAAAAAAAAAAAA	14	LSC
75	78141	78150	(A)10	AAAAAAAAAA	10	LSC
76	89285	89295	(T)11	TTTTTTTTTTT	11	LSC
77	92709	92719	(T)11	TTTTTTTTTTT	11	LSC
78	93974	93983	(AT)5	ATATATATAT	10	LSC
79	97043	97054	(AAAG)3	AAAGAAAGAAAG	12	LSC
80	106205	106218	(T)14	TTTTTTTTTTTTTT	14	LSC
81	105699	105710	(TTC)4	TTCTTCTTCTTC	12	LSC
82	106300	106314	(ATACA)3	ATACAATACAATACA	15	LSC
83	106793	106803	(A)11	AAAAAAAAAAA	11	LSC
84	107414	107423	(AT)5	ATATATATAT	10	LSC
85	108123	108134	(TTTC)3	TTTCTTTCTTTC	12	LSC
86	110277	110286	(T)10	TTTTTTTTTT	10	LSC
87	110921	110930	(AT)5	ATATATATAT	10	LSC
88	110936	110945	(AT)5	ATATATATAT	10	LSC
89	113307	113316	(GA)5	GAGAGAGAGA	10	IRa
90	116197	116209	(T)13	TTTTTTTTTTTTT	13	IRa
91	116416	116426	(T)11	TTTTTTTTTTT	11	IRa
92	129958	129969	(GAA)4	GAAGAAGAAGAA	12	IRa
93	129990	130001	(AGA)4	AGAAGAAGAAGA	12	IRa
94	131925	131936	(GAA)4	GAAGAAGAAGAA	12	IRa
95	131957	131968	(AGA)4	AGAAGAAGAAGA	12	IRa
96	134375	134385	(A)11	AAAAAAAAAAA	11	IRa
97	133293	133310	(AAAGAA)3	AAAGAAAAAGAAAAAGAA	18	IRa
98	135257	135267	(T)11	TTTTTTTTTTT	11	IRa
99	136957	136968	(GAA)4	GAAGAAGAAGAA	12	IRa
100	136989	137000	(AGA)4	AGAAGAAGAAGA	12	IRa
101	140197	140210	(A)14	AAAAAAAAAAAAAA	14	IRa
102	142443	142452	(AT)5	ATATATATAT	10	SSC
103	144156	144165	(A)10	AAAAAAAAAA	10	SSC
104	144220	144231	(AAAT)3	AAATAAATAAAT	12	SSC
105	145958	145969	(ATA)4	ATAATAATAATA	12	SSC
106	149219	149228	(T)10	TTTTTTTTTT	10	SSC
107	149933	149944	(TTAA)3	TTAATTAATTAA	12	SSC
108	151917	151926	(T)10	TTTTTTTTTT	10	SSC
109	151940	151953	(T)14	TTTTTTTTTTTTTT	14	IRb
110	155149	155160	(TTC)4	TTCTTCTTCTTC	12	IRb
111	155182	155193	(TTC)4	TTCTTCTTCTTC	12	IRb
112	156883	156893	(A)11	AAAAAAAAAAA	11	IRb
113	157765	157775	(T)11	TTTTTTTTTTT	11	IRb
114	158839	158856	(TTTCTT)3	TTTCTTTTTCTTTTTCTT	18	IRb
115	160181	160192	(TTC)4	TTCTTCTTCTTC	12	IRb
116	160214	160225	(TTC)4	TTCTTCTTCTTC	12	IRb
117	162148	162159	(TTC)4	TTCTTCTTCTTC	12	IRb
118	162181	162192	(TTC)4	TTCTTCTTCTTC	12	IRb
119	175724	175734	(A)11	AAAAAAAAAAA	11	IRb
120	175941	175953	(A)13	AAAAAAAAAAAAA	13	IRb
121	178834	178843	(TC)5	TCTCTCTCTC	10	IRb

## Sheet: Table S6
	Table S6. The SSR primers sequences list based on P. decorata chloroplast genome sequence.
Sequence ID	SSR nr.	Start	End	FPr1(5'-3')	Primer Tm	Primer GC	RPr1(5'-3')	Primer Tm	Primer GC	Product Size
Pyrola_calliantha_1386_1398	1	1387	1398	GGGACTCCCAAGCACACG	60.359	66.667	GGGTTCAAATCCCGGGCA	59.963	61.111	211
Pyrola_calliantha_2683_2694	2	2684	2694	TGGTTGCGGAGAAAAACGA	57.918	47.368	ACCCCACCCCATCCATCT	59.534	61.111	234
Pyrola_calliantha_4105_4115	3	4106	4115	GTCGCACTTAAAAGCCGAGT	58.854	50	TGGTGGGTTTGTTGGATTCA	57.539	45	273
Pyrola_calliantha_11160_11171	4	11161	11171	GAAATCCGGGGCCAGGTG	60.44	66.667	GGCTTGTCCATATCCAGAAGA	57.154	47.619	202
Pyrola_calliantha_14661_14671	5	14662	14671	TCGTTGGATGAATTGCATTGC	58.121	42.857	TCACAGAGAGCCGACAAGA	57.964	52.632	212
Pyrola_calliantha_16692_16704	6	16693	16704	ACGTGGTGATCAGTTGGGC	60.303	57.895	CGGTAGAACGTGGGTCTCC	59.49	63.158	208
Pyrola_calliantha_19654_19666	7	19655	19666	GTGAGAATGCCTAGTTCCGCT	60.135	52.381	TGCGTTTGGTGCAAGTGC	59.896	55.556	212
Pyrola_calliantha_19686_19698	8	19687	19698	GTGAGAATGCCTAGTTCCGCT	60.135	52.381	TGCGTTTGGTGCAAGTGC	59.896	55.556	212
Pyrola_calliantha_20931_20943	9	20932	20943	CCTTCTTGCCTCTGAAAAGGA	57.854	47.619	GGGCGTTTGGTGCAAGTG	59.973	61.111	259
Pyrola_calliantha_20963_20975	10	20964	20975	CCTTCTTGCCTCTGAAAAGGA	57.854	47.619	GGGCGTTTGGTGCAAGTG	59.973	61.111	259
Pyrola_calliantha_22583_22595	11	22584	22595	CCTTCTTGCCTCTGAAAAGGA	57.854	47.619	GGGCGTTTGGTGCAAGTG	59.973	61.111	259
Pyrola_calliantha_22615_22627	12	22616	22627	CCTTCTTGCCTCTGAAAAGGA	57.854	47.619	GGGCGTTTGGTGCAAGTG	59.973	61.111	259
Pyrola_calliantha_35296_35312	13	35297	35312	CGGCGGGAGTCATTGGTT	60.046	61.111	AGGACACGAGTCGAAGCT	57.917	55.556	278
Pyrola_calliantha_34221_34233	14	34222	34233	TCTCTTCGTGAAATGGTCGTT	57.62	42.857	CGCGGCTTCTCCTTAGCA	59.816	61.111	250
Pyrola_calliantha_37281_37291	15	37282	37291	GCATCTTTCCCGGCGGAA	60.438	61.111	TTCTGTTCCAGGGGCTGC	59.564	61.111	101
Pyrola_calliantha_46644_46655	16	46645	46655	GAAGACGATGCCCCTCCC	59.494	66.667	ACCTCTCGCGGGAAAATGA	59.02	52.632	104
Pyrola_calliantha_51847_51857	17	51848	51857	GGTGCTCTTGGCTCGACA	59.656	61.111	ACCCTAGATCCTTGCCCCT	59.281	57.895	147
Pyrola_calliantha_53000_53015	18	53001	53015	AAGTGGGGGAGTGATGACT	57.498	52.632	TGTCCCAGCCCCCATGAT	60.287	61.111	231
Pyrola_calliantha_53010_53022	19	53011	53022	AAGTGGGGGAGTGATGACT	57.498	52.632	TGTCCCAGCCCCCATGAT	60.287	61.111	231
Pyrola_calliantha_55432_55444	20	55433	55444	GTGAGAATGCCTAGTTCCGCT	60.135	52.381	GGGCGTTTGGTGCAAGTG	59.973	61.111	213
Pyrola_calliantha_55464_55476	21	55465	55476	GTGAGAATGCCTAGTTCCGCT	60.135	52.381	GGGCGTTTGGTGCAAGTG	59.973	61.111	213
Pyrola_calliantha_58036_58048	22	58037	58048	GACATGGTGTCGGAACCC	57.704	61.111	TGCCTATCCCTCTTTGTGCT	58.711	50	241
Pyrola_calliantha_58866_58878	23	58867	58878	GATCGAGATCGTCTCCATTCA	57.094	47.619	TCGAGACGATCTTGATCAGTC	57.046	47.619	152
Pyrola_calliantha_58899_58911	24	58900	58911	GATCGAGATCGTCTCCATTCA	57.094	47.619	TCGAGACGATCTTGATCAGTC	57.046	47.619	152
Pyrola_calliantha_58914_58926	25	58915	58926	GATCGAGATCGTCTCCATTCA	57.094	47.619	TCGAGACGATCTTGATCAGTC	57.046	47.619	152
Pyrola_calliantha_58237_58261	26	58238	58261	ACCGAATAAAGGGGATCATCG	57.597	47.619	TCACTTATGCCTCTTTGTGCT	57.576	42.857	256
Pyrola_calliantha_60249_60261	27	60250	60261	GATCGAGATCGTCTCCATTCA	57.094	47.619	TCGAGACGATCTTGATCAGTC	57.046	47.619	152
Pyrola_calliantha_60282_60294	28	60283	60294	GATCGAGATCGTCTCCATTCA	57.094	47.619	TCGAGACGATCTTGATCAGTC	57.046	47.619	152
Pyrola_calliantha_60297_60309	29	60298	60309	GATCGAGATCGTCTCCATTCA	57.094	47.619	TCGAGACGATCTTGATCAGTC	57.046	47.619	152
Pyrola_calliantha_60834_60852	30	60835	60852	GACTGATCAAGATCGTCTCGA	57.046	47.619	CGCCTAGGCCGGTTTGAA	60.047	61.111	263
Pyrola_calliantha_62770_62782	31	62771	62782	TGTGAATGGTGCGGATTCT	57.045	47.368	GCAAGTGCATGATGCTCTAGC	60.003	52.381	224
Pyrola_calliantha_62802_62814	32	62803	62814	TGTGAATGGTGCGGATTCT	57.045	47.368	GCAAGTGCATGATGCTCTAGC	60.003	52.381	224
Pyrola_calliantha_63581_63592	33	63582	63592	CCTCTCTCAACGCAAGAACA	57.845	50	ACACGCAAAATCCAAGCCA	58.576	47.368	280
Pyrola_calliantha_67037_67049	34	67038	67049	GAGTCGAACTAGGTCCATGGA	58.624	52.381	ACAAACGAGTCGGGAGGAC	59.336	57.895	243
Pyrola_calliantha_67805_67816	35	67806	67816	TGCCACGAACTTGCCCTT	59.805	55.556	AGGGAAGGACAAAGGCGA	58.099	55.556	156
Pyrola_calliantha_69429_69439	36	69430	69439	TCAAGTCCGACAACGAGTTT	57.41	45	GTCTGCTCGAATGGTTCCCA	60.036	55	217
Pyrola_calliantha_71067_71077	37	71068	71077	CGAGCCTCGCGGATTCAA	60.203	61.111	ACAAAGAAGAGAAGGGGCAGG	59.925	52.381	203
Pyrola_calliantha_71604_71616	38	71605	71616	CGGGTAGCGGGAATCGAA	59.19	61.111	AGCGCCTTCTTCTAGAGGGA	60.033	55	274
Pyrola_calliantha_92708_92719	39	92709	92719	AGATGTCGTTGTGTCGGGA	58.652	52.632	CCATTCCCGAGGAAGTGCA	59.7	57.895	222
Pyrola_calliantha_93973_93983	40	93974	93983	TGAGTAGGACTCCGGCCA	59.232	61.111	ACGTCGACCAGATTGCGG	60.126	61.111	279
Pyrola_calliantha_97042_97054	41	97043	97054	TGCGATGGATAGACTCCTCT	57.334	50	TTGGGATGCCCTGGACCT	60.204	61.111	255
Pyrola_calliantha_106792_106803	42	106793	106803	GCCCCACTGTTATCGGCT	59.41	61.111	TGGGTGGAGTCGCAGAAA	58.443	55.556	275
Pyrola_calliantha_105698_105710	43	105699	105710	ACCCGGAACATACCATTGGG	59.742	55	AGGCTCGACGAGAAGGACT	60.002	57.895	247
Pyrola_calliantha_107413_107423	44	107414	107423	CTCATCCAGCTCCTCGCG	59.973	66.667	TCTCAAGGAATCCCGCAATT	57.193	45	135
Pyrola_calliantha_108122_108134	45	108123	108134	TGAATTCGACAATGGAGCTCT	57.383	42.857	GGTGTGAATAGAAGGGGGAGA	58.522	52.381	230
Pyrola_calliantha_110276_110286	46	110277	110286	TGGCCAATCATTGCGGGT	59.963	55.556	CCACAACCCCTTGGGGTT	59.388	61.111	273
Pyrola_calliantha_113306_113316	47	113307	113316	CCGTTCAGCCATGGATGC	58.886	61.111	TCCCACTCCATTGAATTCGGT	59.367	47.619	238
Pyrola_calliantha_116196_116209	48	116197	116209	CGCCTCTCCCTTTGGCAG	60.437	66.667	CGTCAAGCAATACGTCGAGT	58.386	50	220
Pyrola_calliantha_116415_116426	49	116416	116426	ACTCGACGTATTGCTTGACG	58.386	50	ACGCTCATGTCACGTCGA	59.049	55.556	212
Pyrola_calliantha_135256_135267	50	135257	135267	AGTCGGAGATCTGGCCCT	59.307	61.111	TGCCAGAGCCAAAGATCGT	59.321	52.632	214
Pyrola_calliantha_136956_136968	51	136957	136968	TGTGAATGGTGCGGATTCT	57.045	47.368	GCAAGTGCATGATGCTCTAGC	60.003	52.381	224
Pyrola_calliantha_136988_137000	52	136989	137000	TGTGAATGGTGCGGATTCT	57.045	47.368	GCAAGTGCATGATGCTCTAGC	60.003	52.381	224
Pyrola_calliantha_140196_140210	53	140197	140210	TCGTCAGAGAAGGGCATGA	58.024	52.632	GCACTTGGTTCAGTTATTGCA	57.359	42.857	206
Pyrola_calliantha_142442_142452	54	142443	142452	TGACCAAGCCCCTAAAATTGC	59.101	47.619	AGAAATCGAGCAATCCGTTGG	58.99	47.619	241
Pyrola_calliantha_144155_144165	55	144156	144165	CGCAGCAGCTACAAAATGGG	60.179	55	GGGGGCAAATCAACAAAGTCA	59.309	47.619	251
Pyrola_calliantha_144219_144231	56	144220	144231	CCAATCCCAACGAAAAGGCA	59.035	50	GGGGGCAAATCAACAAAGTCA	59.309	47.619	196
Pyrola_calliantha_151916_151926	57	151917	151926	ACCTAGGGGGCGTATCTCT	58.747	57.895	TCGTTGGTTTTATTCAGGGCA	58.135	42.857	278
Pyrola_calliantha_151939_151953	58	151940	151953	ACCTAGGGGGCGTATCTCT	58.747	57.895	TCGTTGGTTTTATTCAGGGCA	58.135	42.857	278
Pyrola_calliantha_155148_155160	59	155149	155160	GCAAGTGCATGATGCTCTAGC	60.003	52.381	TGTGAATGGTGCGGATTCT	57.045	47.368	224
Pyrola_calliantha_155181_155193	60	155182	155193	GCAAGTGCATGATGCTCTAGC	60.003	52.381	TGTGAATGGTGCGGATTCT	57.045	47.368	224
Pyrola_calliantha_156882_156893	61	156883	156893	TGCCAGAGCCAAAGATCGT	59.321	52.632	AGTCGGAGATCTGGCCCT	59.307	61.111	214
Pyrola_calliantha_175723_175734	62	175724	175734	ACGCTCATGTCACGTCGA	59.049	55.556	ACTCGACGTATTGCTTGACG	58.386	50	212
Pyrola_calliantha_175940_175953	63	175941	175953	CGTCAAGCAATACGTCGAGT	58.386	50	CGCCTCTCCCTTTGGCAG	60.437	66.667	220
Pyrola_calliantha_178833_178843	64	178834	178843	TCCCACTCCATTGAATTCGGT	59.367	47.619	CCGTTCAGCCATGGATGC	58.886	61.111	238
